# Supplementary material for: In silico characterization of microbial electrosynthesis for metabolic engineering of biochemicals
Source: Microb Cell Fact. 2011 Oct 3;10:76. doi: 10.1186/1475-2859-10-76 (PMC3215969; doi:10.1186/1475-2859-10-76)
Supplement: Additional file 1 — Model Reactions/Deletion Strategies. [file 1475-2859-10-76-S1.XLSX]

## Sheet: Reactions added
Model Reactions/Deletion Strategies
Reaction Added	Lower Bounds	Upper Bounds	E.C. #	Model Rxn Name	Description/Notes
Interface with electrode
EE ->	-30	0		EX_EE	Exchange reaction for electrons between electrode and cell
NAD[c] + 2 EE + h[c] -> NADH	0	1000		QE_rxn	Simplified reaction represents production of NADH through menaquinone pool with two elecctrdoe electrons
n-Butanol Pathway
2 accoa[c] -> aacoa[c] + coa[c]	-1000	1000	2.3.1.9	ACACT1r'	Acetoacetyl Coenzyme A Thiolase
aacoa[c] + nadh[c] + h[c] -> 3hbcoa[c] + nad[c]	-1000	1000	.1.1.35	HACD1i	Hydroxybutryl-CoA Dehydrogenase
3hbcoa[c] -> b2coa[c] + h2o[c]	-1000	1000	4.2.1.17	ECOAH1'	Enoyl-CoA hydratase
b2coa[c] + nadh[c] + h[c] -> btcoa[c] + nad[c]	-1000	1000	1.3.99.2	BDH'	Butyryl-CoA dehydrogenase; Crotonoyl-CoA + NADH + H+ <==> Butanoyl-CoA + NAD; reaction in model exists as 'ACOAD1f' with FAD. This reactio, was deleted
btcoa[c] + nadh[c] + h[c] -> btal + coa[c] + nad[c]	0	1000	1.2.1.10	ADH	Acetaldehyde dehydrogenase (acetylating)
btal + nadh[c] + h[c] -> btol[c] + nad[c]	0	1000	1.1.1.-	ADH1'	Butanoate metabolism
btol[c] -> btol[e]	-1000	1000		BTOLtex'
btol[e] ->	0	1000		EX_btol'	Butanol exchange reaction
Wood-Ljungdahl Pathway
nadh[c] + co2[c] + h[c] -> nad[c] + for[c]	0	1000	1.2.1.43	'WL1'	Formate dehydrogenase. This reaction normally uses NADPH as the cofactor Knock out FDH4pp and FDH5pp which do rev. rxn
'for[c] + atp[c] + thf[c] -> 10fthf[c] + adp[c] + pi[c]	0	1000	6.3.4.3	WL2'	10-Formyl-H4 folate synthetase; Knock out FTHFD with does rev. rxn
'10fthf[c] + h[c] -> methf[c] + h2o[c]			3.5.4.9		Exists already as MTHFC; 5,10-methenyl-H4 folate cyclohydrolase
nadph[c] + methf[c] -> mlthf[c] + nadp[c]			1.5.1.15		Exists already as MTHFD using NAPDH instead; 5,10-methylene-H4 folate dehydrogenase
nadh[c] + mlthf[c] + 2 h[c] -> 5mthf[c] + nad[c]			1.1.99.15		5,10-methylene-H4folate reductase; Exists as MTHFR2 but with NADH cofactor
nadh[c] + co2[c] + h[c] -> nad[c] + co[c] + h2o[c]	0	1000		WL6'	CO dehydrogenase/acetyl-CoA synthase
'coa[c] + 5mthf[c] + co[c] -> thf[c] + accoa[c]	0	1000		WL7'
1,4 Butanediol Production
'succoa[c] + 2 nadh[c] + 2 h[c] -> 4hb[c] + 2 nad[c] + coa[c]	0	1000	1.2.1.16	'4HDHa'	4-hydroxybutyrate dehydrogenase
'4hb[c] + accoa[c] -> 4hbcoa[c] + ac[c]	0	1000		'4HDHac'	4-hydroxybutyrate CoA transferase
'4hbcoa[c] + nadh[c] + h[c] -> 4hbal[c] + coa[c] + nad[c]	0	1000		'BDH'	Butanal dehydrogenase
'4hbal[c] + nadh[c] + h[c] -> bdol[c] + nad[c]	-1000	1000	1.1.1.202	'4hbal'	1,3-propanediol dehydrogenase - Works with butanediol; Gene AAK09379.1
bdol[c] -> bdol[e]	-1000	10000		BDOLtex
'bdol[e] ->	0	1000		'EX_bdol'	Butanol exchange reaction
1,3-Propanediol
glyc[c] -> 3hp[c] + h2o[c]	0	1000			Gylcerol --> 3-HP + H2O
'3hp[c] + nadh[c] + h[c] -> 13pdo[c] + nad[c]	0	1000			3-HPA + NADH + H --> 1,3PDO
'13pdo[c] -> 13pdo[e]	-1000	1000
13pdo[e] ->	0	1000			Propanediol exchange

## Sheet: KO Strategies
Succinate		LDH_D	PFL	ALCD2x	'THD2pp'
n-Butanol		'LDH_D'	'ACALD'	'ALCD2x'	'PTAr'	'ACKr'
Ethanol		'ACKr'	'TPI'	'PFL'
1,4-Butanediol		LDH_D	PFL	ALCD2x	'THD2pp'
Knockout Strategies used for Ethanol
3KO	ACKr	TPI	PFL
5KO	ACALD	ATPS4rpp	LDH_D	PFK	PFL
10KO	ABTA	ACALD	ACKr	ATPS4rpp	F6PA	GLUDy	LDH_D	MGSA	PFL	TPI
