# Supplementary material for: In silico characterization of microbial electrosynthesis for metabolic engineering of biochemicals
Source: Microb Cell Fact. 2011 Oct 3;10:76. doi: 10.1186/1475-2859-10-76 (PMC3215969; doi:10.1186/1475-2859-10-76)
Supplement: Additional file 2 — Flux Profiles - Maximizing Biomass; CO2 Incorporating Pathways, Maximizing ATP. [file 1475-2859-10-76-S2.XLSX]

## Sheet: No Enhancement
Maximizing Biomass
Glucose			Xylose			Pryuvate			Sorbitol			Gluconate
Exchange Flux			Exchange Flux			Exchange Flux			Exchange Flux			Exchange Flux
DM_4HBA	4.19563e-05		DM_4HBA	3.53698e-05		DM_4HBA	1.30916e-05		DM_4HBA	3.37232e-05		DM_4HBA	2.94742e-05
DM_5DRIB	8.39127e-05		DM_5DRIB	7.07396e-05		DM_5DRIB	2.61831e-05		DM_5DRIB	6.74463e-05		DM_5DRIB	5.89484e-05
DM_HMFURN	8.39127e-05		DM_HMFURN	7.07396e-05		DM_HMFURN	2.61831e-05		DM_HMFURN	6.74463e-05		DM_HMFURN	5.89484e-05
EX_ac(e)	8.61685		EX_ac(e)	8.83399		EX_ac(e)	19.0989		EX_ac(e)	3.88827		EX_ac(e)	11.7695
EX_ca2(e)	-0.000891243		EX_ca2(e)	-0.00075133		EX_ca2(e)	-0.000278093		EX_ca2(e)	-0.000716352		EX_ca2(e)	-0.000626096
EX_cl(e)	-0.000891243		EX_cl(e)	-0.00075133		EX_cl(e)	-0.000278093		EX_cl(e)	-0.000716352		EX_cl(e)	-0.000626096
EX_co2(e)	-0.0911672		EX_co2(e)	-0.0768552		EX_co2(e)	0.910533		EX_co2(e)	-0.0732772		EX_co2(e)	1.87214
EX_cobalt2(e)	-0.000594162		EX_cobalt2(e)	-0.000500887		EX_cobalt2(e)	-0.000185395		EX_cobalt2(e)	-0.000477568		EX_cobalt2(e)	-0.000417397
EX_cu2(e)	-0.000594162		EX_cu2(e)	-0.000500887		EX_cu2(e)	-0.000185395		EX_cu2(e)	-0.000477568		EX_cu2(e)	-0.000417397
EX_etoh(e)	8.49536		EX_etoh(e)	8.73157		EX_fe2(e)	-0.000443352		EX_etoh(e)	13.7906		EX_etoh(e)	5.55648
EX_fe2(e)	-0.00142087		EX_fe2(e)	-0.00119781		EX_fe3(e)	-0.000417169		EX_fe2(e)	-0.00114205		EX_fe2(e)	-0.000998158
EX_fe3(e)	-0.00133696		EX_fe3(e)	-0.00112708		EX_for(e)	18.409		EX_fe3(e)	-0.0010746		EX_fe3(e)	-0.00093921
EX_for(e)	17.9104		EX_for(e)	18.2384		EX_glyclt(e)	3.92747e-05		EX_for(e)	18.3204		EX_for(e)	17.8867
EX_glc(e)	-10		EX_glyclt(e)	0.000106109		EX_h2o(e)	-17.5235		EX_glyclt(e)	0.000101169		EX_glcn(e)	-10
EX_glyclt(e)	0.000125869		EX_h2o(e)	-4.57757		EX_h(e)	18.0863		EX_h2o(e)	0.169992		EX_glyclt(e)	8.84226e-05
EX_h2o(e)	-3.5678		EX_h(e)	28.6351		EX_k(e)	-0.0104263		EX_h(e)	23.6987		EX_h2o(e)	-0.158703
EX_h(e)	28.3809		EX_k(e)	-0.0281689		EX_mg2(e)	-0.000463488		EX_k(e)	-0.0268575		EX_h(e)	20.9583
EX_k(e)	-0.0334146		EX_mg2(e)	-0.00125222		EX_mn2(e)	-0.000185395		EX_mg2(e)	-0.00119392		EX_k(e)	-0.0234736
EX_mg2(e)	-0.00148541		EX_mn2(e)	-0.000500887		EX_mobd(e)	-0.000185395		EX_mn2(e)	-0.000477568		EX_mg2(e)	-0.00104349
EX_mn2(e)	-0.000594162		EX_mobd(e)	-0.000500887		EX_nh4(e)	-0.633093		EX_mobd(e)	-0.000477568		EX_mn2(e)	-0.000417397
EX_mobd(e)	-0.000594162		EX_nh4(e)	-1.71044		EX_pi(e)	-0.0564355		EX_nh4(e)	-1.63082		EX_mobd(e)	-0.000417397
EX_nh4(e)	-2.02896		EX_pi(e)	-0.152473		EX_pyr(e)	-20		EX_pi(e)	-0.145375		EX_nh4(e)	-1.42534
EX_pi(e)	-0.180867		EX_so4(e)	-0.0396919		EX_so4(e)	-0.0146913		EX_sbt_D(e)	-10		EX_pi(e)	-0.127058
EX_so4(e)	-0.0470833		EX_succ(e)	0.0529337		EX_succ(e)	0.0195925		EX_so4(e)	-0.037844		EX_so4(e)	-0.0330759
EX_succ(e)	0.062791		EX_xyl_D(e)	-12		EX_zn2(e)	-0.000185395		EX_succ(e)	0.0504693		EX_succ(e)	0.0441105
EX_zn2(e)	-0.000594162		EX_zn2(e)	-0.000500887		Ec_biomass_iAF1260_core_59p81M	0.0587065		EX_zn2(e)	-0.000477568		EX_zn2(e)	-0.000417397
Ec_biomass_iAF1260_core_59p81M	0.188145		Ec_biomass_iAF1260_core_59p81M	0.158609					Ec_biomass_iAF1260_core_59p81M	0.151225		Ec_biomass_iAF1260_core_59p81M	0.132171
Biomass Yield on Substrate	0.00313575			0.00264348			0.000978442			0.00252042			0.00220285
Biomass Yield (total carbon)	0.00313099			0.0026401			0.000978442			0.00251734			0.00220285
Complete Flux Profile			Complete Flux Profile			Complete Flux Profile			Complete Flux Profile			Complete Flux Profile
3HAD100	0.0669495		3HAD100	0.0564394		3HAD100	0.0208901		3HAD100	0.0538119		3HAD100	0.0470319
3HAD120	0.0386488		3HAD120	0.0325814		3HAD120	0.0120595		3HAD120	0.0310646		3HAD120	0.0271506
3HAD121	0.0283008		3HAD121	0.023858		3HAD121	0.00883063		3HAD121	0.0227472		3HAD121	0.0198812
3HAD140	0.0240111		3HAD140	0.0202417		3HAD140	0.00749213		3HAD140	0.0192993		3HAD140	0.0168677
3HAD141	0.0283008		3HAD141	0.023858		3HAD141	0.00883063		3HAD141	0.0227472		3HAD141	0.0198812
3HAD160	0.0240111		3HAD160	0.0202417		3HAD160	0.00749213		3HAD160	0.0192993		3HAD160	0.0168677
3HAD161	0.0283008		3HAD161	0.023858		3HAD161	0.00883063		3HAD161	0.0227472		3HAD161	0.0198812
3HAD40	0.0669495		3HAD40	0.0564394		3HAD40	0.0208901		3HAD40	0.0538119		3HAD40	0.0470319
3HAD60	0.0669495		3HAD60	0.0564394		3HAD60	0.0208901		3HAD60	0.0538119		3HAD60	0.0470319
3HAD80	0.0669495		3HAD80	0.0564394		3HAD80	0.0208901		3HAD80	0.0538119		3HAD80	0.0470319
3OAR100	0.0669495		3OAR100	0.0564394		3OAR100	0.0208901		3OAR100	0.0538119		3OAR100	0.0470319
3OAR120	0.0386488		3OAR120	0.0325814		3OAR120	0.0120595		3OAR120	0.0310646		3OAR120	0.0271506
3OAR121	0.0283008		3OAR121	0.023858		3OAR121	0.00883063		3OAR121	0.0227472		3OAR121	0.0198812
3OAR140	0.0386488		3OAR140	0.0325814		3OAR140	0.0120595		3OAR140	0.0310646		3OAR140	0.0271506
3OAR141	0.0283008		3OAR141	0.023858		3OAR141	0.00883063		3OAR141	0.0227472		3OAR141	0.0198812
3OAR160	0.0240111		3OAR160	0.0202417		3OAR160	0.00749213		3OAR160	0.0192993		3OAR160	0.0168677
3OAR161	0.0283008		3OAR161	0.023858		3OAR161	0.00883063		3OAR161	0.0227472		3OAR161	0.0198812
3OAR40	0.0669495		3OAR40	0.0564394		3OAR40	0.0208901		3OAR40	0.0538119		3OAR40	0.0470319
3OAR60	0.0669495		3OAR60	0.0564394		3OAR60	0.0208901		3OAR60	0.0538119		3OAR60	0.0470319
3OAR80	0.0669495		3OAR80	0.0564394		3OAR80	0.0208901		3OAR80	0.0538119		3OAR80	0.0470319
3OAS100	0.0669495		3OAS100	0.0564394		3OAS100	0.0208901		3OAS100	0.0538119		3OAS100	0.0470319
3OAS120	0.0386488		3OAS120	0.0325814		3OAS120	0.0120595		3OAS120	0.0310646		3OAS120	0.0271506
3OAS121	0.0283008		3OAS121	0.023858		3OAS121	0.00883063		3OAS121	0.0227472		3OAS121	0.0198812
3OAS140	0.0386488		3OAS140	0.0325814		3OAS140	0.0120595		3OAS140	0.0310646		3OAS140	0.0271506
3OAS141	0.0283008		3OAS141	0.023858		3OAS141	0.00883063		3OAS141	0.0227472		3OAS141	0.0198812
3OAS160	0.0240111		3OAS160	0.0202417		3OAS160	0.00749213		3OAS160	0.0192993		3OAS160	0.0168677
3OAS161	0.0283008		3OAS161	0.023858		3OAS161	0.00883063		3OAS161	0.0227472		3OAS161	0.0198812
3OAS60	0.0669495		3OAS60	0.0564394		3OAS60	0.0208901		3OAS60	0.0538119		3OAS60	0.0470319
3OAS80	0.0669495		3OAS80	0.0564394		3OAS80	0.0208901		3OAS80	0.0538119		3OAS80	0.0470319
5DOAN	8.39127e-05		5DOAN	7.07396e-05		5DOAN	2.61831e-05		5DOAN	6.74463e-05		5DOAN	5.89484e-05
A5PISO	0.00731884		A5PISO	0.00616989		A5PISO	0.00228368		A5PISO	0.00588265		A5PISO	0.00514147
ACALD	-8.49536		ABUTt2pp	999.999		ABUTt2pp	1000		ABUTt2pp	1000		ABUTt2pp	1000
ACCOAC	0.454009		ACALD	-8.73157		ACCOAC	0.141664		ACALD	-13.7906		ACALD	-5.55648
ACGK	0.0556533		ACCOAC	0.382736		ACGK	0.0173654		ACCOAC	0.364918		ACCOAC	0.31894
ACGS	0.0556533		ACGK	0.0469165		ACGS	0.0173654		ACGK	0.0447323		ACGK	0.0390963
ACHBS	0.0546561		ACGS	0.0469165		ACHBS	0.0170542		ACGS	0.0447323		ACGS	0.0390963
ACKr	-8.50754		ACHBS	0.0460759		ACKr	-1000		ACHBS	0.0439308		ACHBS	0.0383958
ACLS	0.164491		ACKr	-8.74183		ACLS	0.0513257		ACKr	-1000		ACKr	-11.6927
ACODA	0.0556533		ACLS	0.138668		ACOATA	0.0208901		ACLS	0.132212		ACLS	0.115554
ACONTa	0.202316		ACOATA	0.0564394		ACODA	0.0173654		ACOATA	0.0538119		ACOATA	0.0470319
ACONTb	0.202316		ACODA	0.0469165		ACONTa	0.0631281		ACODA	0.0447323		ACODA	0.0390963
ACOTA	-0.0556533		ACONTa	0.170555		ACONTb	0.0631281		ACONTa	0.162615		ACONTa	0.142126
ACt2rpp	-8.61685		ACONTb	0.170555		ACOTA	-0.0173654		ACONTb	0.162615		ACONTb	0.142126
ACtex	-8.61685		ACOTA	-0.0469165		ACS	980.935		ACOTA	-0.0447323		ACOTA	-0.0390963
ADCL	0.000125869		ACt2rpp	-8.83399		ACt2rpp	-19.0989		ACS	996.2		ACt2rpp	-1000
ADCS	0.000125869		ACtex	-8.83399		ACtex	-19.0989		ACt2rpp	-3.88827		ACt4pp	988.231
ADK1	1000		ADCL	0.000106109		ADCL	3.92747e-05		ACtex	-3.88827		ACtex	-11.7695
ADK3	-999.574		ADCS	0.000106109		ADCS	3.92747e-05		ADCL	0.000101169		ADCL	8.84226e-05
ADPT	0.000167825		ADK1	1000		ADK1	1000		ADCS	0.000101169		ADCS	8.84226e-05
ADSK	0.0463405		ADK3	-999.641		ADK3	-18.4529		ADK1	996.542		ADK1	1000
ADSL1r	0.0561067		ADNt2pp	1000		ADPT	5.23662e-05		ADK3	-1000		ADK3	-999.701
ADSL2r	0.0840453		ADNt2rpp	-1000		ADSK	0.0144595		ADPT	0.000134893		ADPT	0.000117897
ADSS	0.0561067		ADPT	0.000141479		ADSL1r	0.0175069		ADSK	0.037247		ADSK	0.0325541
AGPAT160	0.0120055		ADSK	0.0390657		ADSL2r	0.0262245		ADSL1r	0.0450968		ADSL1r	0.0394148
AGPAT161	0.0141504		ADSL1r	0.0472988		ADSS	0.0175069		ADSL2r	0.0675529		ADSL2r	0.0590416
AGPR	-0.0556533		ADSL2r	0.0708514		AGPAT160	0.00374606		ADSS	0.0450968		ADSS	0.0394148
AHCYSNS	8.39127e-05		ADSS	0.0472988		AGPAT161	0.00441532		AGPAT160	0.00964966		AGPAT160	0.00843385
AICART	0.10187		AGPAT160	0.0101208		AGPR	-0.0173654		AGPAT161	0.0113736		AGPAT161	0.00994061
AIRC2	0.0840453		AGPAT161	0.011929		AHCYSNS	2.61831e-05		AGPR	-0.0447323		AGPR	-0.0390963
AIRC3	-0.0840453		AGPR	-0.0469165		AICART	0.0317864		AHCYSNS	6.74463e-05		AHCYSNS	5.89484e-05
ALAALAr	0.00522667		AHCYSNS	7.07396e-05		AIRC2	0.0262245		AICART	0.08188		AICART	0.0715635
ALAR	0.00784		AICART	0.085878		AIRC3	-0.0262245		AIRC2	0.0675529		AIRC2	0.0590416
ALATA_L	-0.109675		AIRC2	0.0708514		ALAALAr	0.00163087		AIRC3	-0.0675529		AIRC3	-0.0590416
ALCD2x	-8.49536		AIRC3	-0.0708514		ALAR	0.0024463		ALAALAr	0.00420103		ALAALAr	0.00367172
AMPMS2	4.19563e-05		ALAALAr	0.00440616		ALATA_L	-0.0342216		ALAR	0.00630154		ALAR	0.00550758
ANPRT	0.0106942		ALAR	0.00660923		AMPMS2	1.30916e-05		ALATA_L	-0.0881531		ALATA_L	-0.0770462
ANS	0.0106942		ALATA_L	-0.0924574		ANPRT	0.00333688		ALCD2x	-13.7906		ALCD2x	-5.55648
APRAUR	8.39127e-05		ALCD2x	-8.73157		ANS	0.00333688		AMPMS2	3.37232e-05		AMPMS2	2.94742e-05
ARGSL	0.0556533		AMPMS2	3.53698e-05		APRAUR	2.61831e-05		ANPRT	0.00859562		ANPRT	0.00751262
ARGSS	0.0556533		ANPRT	0.00901533		ARGSL	0.0173654		ANS	0.00859562		ANS	0.00751262
ASAD	-0.201146		ANS	0.00901533		ARGSS	0.0173654		APRAUR	6.74463e-05		APRAUR	5.89484e-05
ASNS2	0.0453618		APRAUR	7.07396e-05		ASAD	-0.0627633		ARGSL	0.0447323		ARGSL	0.0390963
ASP1DC	0.000108372		ARGSL	0.0469165		ASNS2	0.0141541		ARGSS	0.0447323		ARGSS	0.0390963
ASPCT	0.0622365		ARGSS	0.0469165		ASP1DC	3.3815e-05		ASAD	-0.161675		ASAD	-0.141305
ASPK	0.201146		ASAD	-0.169569		ASPCT	0.0194195		ASNS2	0.0364603		ASNS2	0.0318665
ASPO4	0.000428594		ASNS2	0.0382406		ASPK	0.0627633		ASP1DC	8.71055e-05		ASP1DC	7.61307e-05
ASPTA	-0.550449		ASP1DC	9.13587e-05		ASPO4	0.000133733		ASPCT	0.0500237		ASPCT	0.043721
ATPM	8.39		ASPCT	0.0524662		ASPTA	-0.171755		ASPK	0.161675		ASPK	0.141305
ATPPRT	0.0178249		ASPK	0.169569		ATPM	8.39		ASPO4	0.00034449		ASPO4	0.000301086
ATPS4rpp	-4.26407		ASPO4	0.000361311		ATPPRT	0.00556186		ASPTA	-0.442433		ASPTA	-0.386689
BPNT	0.0463405		ASPTA	-0.464036		ATPS4rpp	-5.19832		ATPM	8.39		ATPM	8.39
CA2t3pp	999.999		ATPM	8.39		BPNT	0.0144595		ATPPRT	0.014327		ATPPRT	0.0125219
CA2tex	0.000891243		ATPPRT	0.0150266		CA2t3pp	1000		ATPS4rpp	-2.6679		ATPS4rpp	-3.45644
CAt6pp	-1000		ATPS4rpp	-6.98713		CA2tex	0.000278093		BPNT	0.037247		BPNT	0.0325541
CBMKr	0.11789		BPNT	0.0390657		CAt6pp	-1000		CA2tex	0.000716352		CA2t3pp	999.999
CDPMEK	0.000449478		CA2tex	0.00075133		CBMKr	0.0367849		CAt6pp	-0.000716352		CA2tex	0.000626096
CHORM	0.0590819		CAt6pp	-0.00075133		CDPMEK	0.00014025		CBMKr	0.094756		CAt6pp	-1000
CHORS	0.0699439		CBMKr	0.0993828		CHORM	0.0184352		CDPMEK	0.000361276		CBMKr	0.0828172
CHRPL	4.19563e-05		CDPMEK	0.000378917		CHORS	0.0218244		CHORM	0.0474881		CDPMEK	0.000315757
CLt3_2pp	0.000445622		CHORM	0.0498069		CHRPL	1.30916e-05		CHORS	0.0562186		CHORM	0.0415048
CLtex	0.000891243		CHORS	0.0589637		CLt3_2pp	0.000139046		CHRPL	3.37232e-05		CHORS	0.0491354
CO2tex	0.0911672		CHRPL	3.53698e-05		CLtex	0.000278093		CLt3_2pp	0.000358176		CHRPL	2.94742e-05
CO2tpp	0.0911672		CLt3_2pp	0.000375665		CO2tex	-0.910533		CLtex	0.000716352		CLt3_2pp	0.000313048
COBALT2tex	0.000594162		CLtex	0.00075133		CO2tpp	-0.910533		CO2tex	0.0732772		CLtex	0.000626096
COBALT2tpp	0.000594162		CO2tex	0.0768552		COBALT2tex	0.000185395		CO2tpp	0.0732772		CO2tex	-1.87214
CPPPGO2	4.19563e-05		CO2tpp	0.0768552		COBALT2tpp	0.000185395		COBALT2tex	0.000477568		CO2tpp	-1.87214
CS	0.202316		COBALT2tex	0.000500887		CPPPGO2	1.30916e-05		COBALT2tpp	0.000477568		COBALT2tex	0.000417397
CTPS2	0.030201		COBALT2tpp	0.000500887		CS	0.0631281		CPPPGO2	3.37232e-05		COBALT2tpp	0.000417397
CU2tex	0.000594162		CPPPGO2	3.53698e-05		CTPS2	0.00942357		CS	0.162615		CPPPGO2	2.94742e-05
CU2tpp	0.000594162		CS	0.170555		CU2tex	0.000185395		CTPS2	0.0242746		CS	0.142126
CYSS	0.0463405		CTPS2	0.0254599		CU2tpp	0.000185395		CU2tex	0.000477568		CTPS2	0.0212161
CYSTL	0.0289598		CU2tex	0.000500887		CYSS	0.0144595		CU2tpp	0.000477568		CU2tex	0.000417397
CYTDt2pp	1000		CU2tpp	0.000500887		CYSTL	0.00903628		CYSS	0.037247		CU2tpp	0.000417397
CYTDt2rpp	-1000		CYSS	0.0390657		CYTDt2pp	1000		CYSTL	0.023277		CYSS	0.0325541
CYTK1	0.0340326		CYSTL	0.0244136		CYTDt2rpp	-1000		CYTDt2pp	1000		CYSTL	0.0203442
DALAt2pp	0.00261333		CYTK1	0.02869		CYTK1	0.0106191		CYTDt2rpp	-1000		CYTDt2pp	1000
DAPDC	0.0645714		DALAt2pp	0.00220308		DALAt2pp	0.000815434		CYTK1	0.0273543		CYTDt2rpp	-1000
DAPE	0.069798		DAPDC	0.0544346		DAPDC	0.0201481		DALAt2pp	0.00210051		CYTK1	0.0239078
DASYN160	0.0120055		DAPE	0.0588407		DAPE	0.0217789		DAPDC	0.0519004		DALAt2pp	0.00183586
DASYN161	0.0141504		DASYN160	0.0101208		DASYN160	0.00374606		DAPE	0.0561014		DAPDC	0.0453612
DB4PS	0.000167825		DASYN161	0.011929		DASYN161	0.00441532		DASYN160	0.00964966		DAPE	0.0490329
DDPA	0.0699439		DB4PS	0.000141479		DB4PS	5.23662e-05		DASYN161	0.0113736		DASYN160	0.00843385
DHAD1	0.164491		DDPA	0.0589637		DDPA	0.0218244		DB4PS	0.000134893		DASYN161	0.00994061
DHAD2	0.0546561		DHAD1	0.138668		DHAD1	0.0513257		DDPA	0.0562186		DB4PS	0.000117897
DHAPT	8.46521		DHAD2	0.0460759		DHAD2	0.0170542		DHAD1	0.132212		DDPA	0.0491354
DHDPRy	0.069798		DHAPT	7.86255		DHDPRy	0.0217789		DHAD2	0.0439308		DHAD1	0.115554
DHDPS	0.069798		DHDPRy	0.0588407		DHDPS	0.0217789		DHAPT	8.76639		DHAD2	0.0383958
DHFR	0.00504962		DHDPS	0.0588407		DHFR	0.00157562		DHDPRy	0.0561014		DHAPT	1.17625
DHFS	0.000125869		DHFR	0.0042569		DHFS	3.92747e-05		DHDPS	0.0561014		DHDPRy	0.0490329
DHNPA2	0.000125869		DHFS	0.000106109		DHNPA2	3.92747e-05		DHFR	0.00405873		DHDPS	0.0490329
DHORD5	0.0622365		DHNPA2	0.000106109		DHORD5	0.0194195		DHFS	0.000101169		DHFR	0.00354735
DHORTS	-0.0622365		DHORD5	0.0524662		DHORTS	-0.0194195		DHNPA2	0.000101169		DHFS	8.84226e-05
DHPPDA2	8.39127e-05		DHORTS	-0.0524662		DHPPDA2	2.61831e-05		DHORD5	0.0500237		DHNPA2	8.84226e-05
DHPS2	0.000125869		DHPPDA2	7.07396e-05		DHPS2	3.92747e-05		DHORTS	-0.0500237		DHORD5	0.043721
DHPTDCs	8.39127e-05		DHPS2	0.000106109		DHPTDCs	2.61831e-05		DHPPDA2	6.74463e-05		DHORTS	-0.043721
DHQS	0.0699439		DHPTDCs	7.07396e-05		DHQS	0.0218244		DHPS2	0.000101169		DHPPDA2	5.89484e-05
DHQTi	0.0699439		DHQS	0.0589637		DHQTi	0.0218244		DHPTDCs	6.74463e-05		DHPS2	8.84226e-05
DMATT	5.23043e-05		DHQTi	0.0589637		DMATT	1.63204e-05		DHQS	0.0562186		DHPTDCs	5.89484e-05
DMPPS	0.000449478		DMATT	4.40933e-05		DMPPS	0.00014025		DHQTi	0.0562186		DHQS	0.0491354
DM_4HBA	4.19563e-05		DMPPS	0.000378917		DM_4HBA	1.30916e-05		DMATT	4.20405e-05		DHQTi	0.0491354
DM_5DRIB	8.39127e-05		DM_4HBA	3.53698e-05		DM_5DRIB	2.61831e-05		DMPPS	0.000361276		DMATT	3.67436e-05
DM_HMFURN	8.39127e-05		DM_5DRIB	7.07396e-05		DM_HMFURN	2.61831e-05		DM_4HBA	3.37232e-05		DMPPS	0.000315757
DNMPPA	0.000125869		DM_HMFURN	7.07396e-05		DNMPPA	3.92747e-05		DM_5DRIB	6.74463e-05		DM_4HBA	2.94742e-05
DNTPPA	0.000125869		DNMPPA	0.000106109		DNTPPA	3.92747e-05		DM_HMFURN	6.74463e-05		DM_5DRIB	5.89484e-05
DPCOAK	0.000108372		DNTPPA	0.000106109		DPCOAK	3.3815e-05		DNMPPA	0.000101169		DM_HMFURN	5.89484e-05
DPR	0.000108372		DPCOAK	9.13587e-05		DPR	3.3815e-05		DNTPPA	0.000101169		DNMPPA	8.84226e-05
DTMPK	0.00492376		DPR	9.13587e-05		DTMPK	0.00153635		DPCOAK	8.71055e-05		DNTPPA	8.84226e-05
DXPRIi	0.000449478		DTMPK	0.0041508		DXPRIi	0.00014025		DPR	8.71055e-05		DPCOAK	7.61307e-05
DXPS	0.000533391		DXPRIi	0.000378917		DXPS	0.000166433		DTMPK	0.00395756		DPR	7.61307e-05
E4PD	4.19563e-05		DXPS	0.000449656		E4PD	1.30916e-05		DXPRIi	0.000361276		DTMPK	0.00345892
EAR100x	0.0386488		E4PD	3.53698e-05		EAR100x	0.0120595		DXPS	0.000428723		DXPRIi	0.000315757
EAR120x	0.0386488		EAR100x	0.0325814		EAR120x	0.0120595		E4PD	3.37232e-05		DXPS	0.000374706
EAR121x	0.0283008		EAR120x	0.0325814		EAR121x	0.00883063		EAR100x	0.0310646		E4PD	2.94742e-05
EAR140x	0.0240111		EAR121x	0.023858		EAR140x	0.00749213		EAR120x	0.0310646		EAR100x	0.0271506
EAR141x	0.0283008		EAR140x	0.0202417		EAR141x	0.00883063		EAR121x	0.0227472		EAR120x	0.0271506
EAR160x	0.0240111		EAR141x	0.023858		EAR160x	0.00749213		EAR140x	0.0192993		EAR121x	0.0198812
EAR161x	0.0283008		EAR160x	0.0202417		EAR161x	0.00883063		EAR141x	0.0227472		EAR140x	0.0168677
EAR40x	0.0669495		EAR161x	0.023858		EAR40x	0.0208901		EAR160x	0.0192993		EAR141x	0.0198812
EAR60x	0.0669495		EAR40x	0.0564394		EAR60x	0.0208901		EAR161x	0.0227472		EAR160x	0.0168677
EAR80x	0.0669495		EAR60x	0.0564394		EAR80x	0.0208901		EAR40x	0.0538119		EAR161x	0.0198812
ENO	19.2374		EAR80x	0.0564394		ENO	-0.237953		EAR60x	0.0538119		EAR40x	0.0470319
ETOHt2rpp	-8.49536		ENO	19.3571		EX_ac(e)	19.0989		EAR80x	0.0538119		EAR60x	0.0470319
ETOHtex	-8.49536		ETOHt2rpp	-8.73157		EX_ca2(e)	-0.000278093		ENO	19.387		EAR80x	0.0470319
EX_ac(e)	8.61685		ETOHtex	-8.73157		EX_cl(e)	-0.000278093		ETOHt2rpp	-13.7906		EDA	8.06382
EX_ca2(e)	-0.000891243		EX_ac(e)	8.83399		EX_co2(e)	0.910533		ETOHtex	-13.7906		EDD	8.06382
EX_cl(e)	-0.000891243		EX_ca2(e)	-0.00075133		EX_cobalt2(e)	-0.000185395		EX_ac(e)	3.88827		ENO	10.7551
EX_co2(e)	-0.0911672		EX_cl(e)	-0.00075133		EX_cu2(e)	-0.000185395		EX_ca2(e)	-0.000716352		ETOHt2rpp	-5.55648
EX_cobalt2(e)	-0.000594162		EX_co2(e)	-0.0768552		EX_fe2(e)	-0.000443352		EX_cl(e)	-0.000716352		ETOHtex	-5.55648
EX_cu2(e)	-0.000594162		EX_cobalt2(e)	-0.000500887		EX_fe3(e)	-0.000417169		EX_co2(e)	-0.0732772		EX_ac(e)	11.7695
EX_etoh(e)	8.49536		EX_cu2(e)	-0.000500887		EX_for(e)	18.409		EX_cobalt2(e)	-0.000477568		EX_ca2(e)	-0.000626096
EX_fe2(e)	-0.00142087		EX_etoh(e)	8.73157		EX_glyclt(e)	3.92747e-05		EX_cu2(e)	-0.000477568		EX_cl(e)	-0.000626096
EX_fe3(e)	-0.00133696		EX_fe2(e)	-0.00119781		EX_h2o(e)	-17.5235		EX_etoh(e)	13.7906		EX_co2(e)	1.87214
EX_for(e)	17.9104		EX_fe3(e)	-0.00112708		EX_h(e)	18.0863		EX_fe2(e)	-0.00114205		EX_cobalt2(e)	-0.000417397
EX_glc(e)	-10		EX_for(e)	18.2384		EX_k(e)	-0.0104263		EX_fe3(e)	-0.0010746		EX_cu2(e)	-0.000417397
EX_glyclt(e)	0.000125869		EX_glyclt(e)	0.000106109		EX_mg2(e)	-0.000463488		EX_for(e)	18.3204		EX_etoh(e)	5.55648
EX_h2o(e)	-3.5678		EX_h2o(e)	-4.57757		EX_mn2(e)	-0.000185395		EX_glyclt(e)	0.000101169		EX_fe2(e)	-0.000998158
EX_h(e)	28.3809		EX_h(e)	28.6351		EX_mobd(e)	-0.000185395		EX_h2o(e)	0.169992		EX_fe3(e)	-0.00093921
EX_k(e)	-0.0334146		EX_k(e)	-0.0281689		EX_nh4(e)	-0.633093		EX_h(e)	23.6987		EX_for(e)	17.8867
EX_mg2(e)	-0.00148541		EX_mg2(e)	-0.00125222		EX_pi(e)	-0.0564355		EX_k(e)	-0.0268575		EX_glcn(e)	-10
EX_mn2(e)	-0.000594162		EX_mn2(e)	-0.000500887		EX_pyr(e)	-20		EX_mg2(e)	-0.00119392		EX_glyclt(e)	8.84226e-05
EX_mobd(e)	-0.000594162		EX_mobd(e)	-0.000500887		EX_so4(e)	-0.0146913		EX_mn2(e)	-0.000477568		EX_h2o(e)	-0.158703
EX_nh4(e)	-2.02896		EX_nh4(e)	-1.71044		EX_succ(e)	0.0195925		EX_mobd(e)	-0.000477568		EX_h(e)	20.9583
EX_pi(e)	-0.180867		EX_pi(e)	-0.152473		EX_zn2(e)	-0.000185395		EX_nh4(e)	-1.63082		EX_k(e)	-0.0234736
EX_so4(e)	-0.0470833		EX_so4(e)	-0.0396919		Ec_biomass_iAF1260_core_59p81M	0.0587065		EX_pi(e)	-0.145375		EX_mg2(e)	-0.00104349
EX_succ(e)	0.062791		EX_succ(e)	0.0529337		FBA	-0.0508766		EX_sbt_D(e)	-10		EX_mn2(e)	-0.000417397
EX_zn2(e)	-0.000594162		EX_xyl_D(e)	-12		FBP	0.0508766		EX_so4(e)	-0.037844		EX_mobd(e)	-0.000417397
Ec_biomass_iAF1260_core_59p81M	0.188145		EX_zn2(e)	-0.000500887		FCLT	1.30916e-05		EX_succ(e)	0.0504693		EX_nh4(e)	-1.42534
F6PA	8.46521		Ec_biomass_iAF1260_core_59p81M	0.158609		FE2tex	0.000443352		EX_zn2(e)	-0.000477568		EX_pi(e)	-0.127058
FBA	1.37173		F6PA	7.86255		FE2tpp	0.000443352		Ec_biomass_iAF1260_core_59p81M	0.151225		EX_so4(e)	-0.0330759
FCLT	4.19563e-05		FCLT	3.53698e-05		FE3abcpp	0.000417169		F6PA	8.76639		EX_succ(e)	0.0441105
FE2tex	0.00142087		FE2tex	0.00119781		FE3tex	0.000417169		FBA	1.10256		EX_zn2(e)	-0.000417397
FE2tpp	0.00142087		FE2tpp	0.00119781		FLDR	0.00153635		FCLT	3.37232e-05		Ec_biomass_iAF1260_core_59p81M	0.132171
FE3abcpp	0.00133696		FE3abcpp	0.00112708		FMNAT	1.30916e-05		FE2tex	0.00114205		F6PA	1.17625
FE3tex	0.00133696		FE3tex	0.00112708		FORtex	-18.409		FE2tpp	0.00114205		FCLT	2.94742e-05
FLDR	0.0100074		FMNAT	3.53698e-05		FORtppi	18.409		FE3abcpp	0.0010746		FE2tex	0.000998158
FMNAT	4.19563e-05		FORtex	-18.2384		FRD2	0.0195533		FE3tex	0.0010746		FE2tpp	0.000998158
FORtex	-17.9104		FORtppi	18.2384		FUM	0.0415042		FMNAT	3.37232e-05		FE3abcpp	0.00093921
FORtppi	17.9104		FRD2	0.0528276		G1PACT	0.00554542		FORtex	-18.3204		FE3tex	0.00093921
FRD2	0.0626651		FUM	0.112133		G1SAT	0.000209465		FORtppi	18.3204		FMNAT	2.94742e-05
FUM	0.133014		G1PACT	0.0149822		G3PAT160	0.00374606		FRD2	0.0503682		FORtex	-17.8867
G1PACT	0.0177722		G1SAT	0.000565917		G3PAT161	0.00441532		FUM	0.106913		FORtppi	17.8867
G1SAT	0.000671301		G3PAT160	0.0101208		G3PD2	-0.00816138		G1PACT	0.0142847		FRD2	0.044022
G3PAT160	0.0120055		G3PAT161	0.011929		G5SADs	0.01298		G1SAT	0.00053957		FUM	0.0934422
G3PAT161	0.0141504		G3PD2	-0.0220498		G5SD	0.01298		G3PAT160	0.00964966		G1PACT	0.0124849
G3PD2	-0.0261559		G5SADs	0.0350684		GAPD	-0.140462		G3PAT161	0.0113736		G1SAT	0.000471587
G5SADs	0.0415989		G5SD	0.0350684		GARFT	0.019756		G3PD2	-0.0210233		G3PAT160	0.00843385
G5SD	0.0415989		GAPD	19.6205		GART	0.00648155		G5SADs	0.0334358		G3PAT161	0.00994061
GAPD	19.5498		GARFT	0.0533754		GCALDD	3.92747e-05		G5SD	0.0334358		G3PD2	-0.0183745
GARFT	0.0633149		GART	0.0175114		GF6PTA	0.00554542		GAPD	19.6382		G5SADs	0.0292231
GART	0.0207723		GCALDD	0.000106109		GHMT2r	0.0622012		GARFT	0.0508905		G5SD	0.0292231
GCALDD	0.000125869		GF6PTA	0.0149822		GK1	0.0142795		GART	0.0166961		GAPD	10.9746
GF6PTA	0.0177722		GHMT2r	0.168051		GLCtex	-1000		GCALDD	0.000101169		GARFT	0.0444786
GHMT2r	0.199345		GK1	0.0385792		GLCtexi	1000		GF6PTA	0.0142847		GART	0.0145925
GK1	0.0457635		GLCtex	-1000		GLNS	0.106113		GHMT2r	0.160227		GCALDD	8.84226e-05
GLCptspp	10		GLCtexi	1000		GLU5K	0.01298		GK1	0.0367832		GF6PTA	0.0124849
GLCtex	-990		GLNS	0.286689		GLUABUTt7pp	1000		GLCtex	-1000		GHMT2r	0.140039
GLCtexi	1000		GLU5K	0.0350684		GLUDy	-0.498097		GLCtexi	1000		GK1	0.0321487
GLNS	0.340076		GLUABUTt7pp	999.999		GLUPRT	0.0262376		GLNS	0.273342		GLCNt2rpp	10
GLU5K	0.0415989		GLUDy	-1.34572		GLUR	-0.00163087		GLU5K	0.0334358		GLCNtex	10
GLUDy	-1.59632		GLUPRT	0.0708868		GLUTRR	0.000209465		GLUABUTt7pp	1000		GLNS	0.238902
GLUPRT	0.0840873		GLUR	-0.00440616		GLUTRS	0.000209465		GLUDy	-1.28307		GLU5K	0.0292231
GLUR	-0.00522667		GLUTRR	0.000565917		GLUt2rpp	-1000		GLUPRT	0.0675866		GLUABUTt7pp	1000
GLUTRR	0.000671301		GLUTRS	0.000565917		GLYCLTt2rpp	-3.92747e-05		GLUR	-0.00420103		GLUDy	-1.12141
GLUTRS	0.000671301		GLUt2rpp	-1000		GLYCLTtex	-3.92747e-05		GLUTRR	0.00053957		GLUPRT	0.0590711
GLYCLTt2rpp	-1000		GLUt4pp	0.00075133		GMPS2	0.0142795		GLUTRS	0.00053957		GLUR	-0.00367172
GLYCLTt4pp	1000		GLYCLTt2rpp	-0.000106109		GRTT	1.63204e-05		GLUt2rpp	-1000		GLUTRR	0.000471587
GLYCLTtex	-0.000125869		GLYCLTtex	-0.000106109		GRXR	0.0031226		GLYCLTt2rpp	-0.000101169		GLUTRS	0.000471587
GMPS2	0.0457635		GMPS2	0.0385792		GTHOr	0.0031226		GLYCLTtex	-0.000101169		GLUt2rpp	-1000
GRTT	5.23043e-05		GRTT	4.40933e-05		GTPCI	3.92747e-05		GMPS2	0.0367832		GLYCLTt2rpp	-8.84226e-05
GRXR	0.0100074		GTPCI	0.000106109		GTPCII2	2.61831e-05		GRTT	4.20405e-05		GLYCLTtex	-8.84226e-05
GTHOr	0.0100074		GTPCII2	7.07396e-05		H2Otex	17.5235		GTPCI	0.000101169		GMPS2	0.0321487
GTPCI	0.000125869		H2Otex	4.57757		H2Otpp	17.5235		GTPCII2	6.74463e-05		GND	1.93618
GTPCII2	8.39127e-05		H2Otpp	4.57757		HBZOPT	1.30916e-05		H2Otex	-0.169992		GNK	10
H2Otex	3.5678		HBZOPT	3.53698e-05		HCO3E	0.167888		H2Otpp	-0.169992		GRTT	3.67436e-05
H2Otpp	3.5678		HCO3E	0.453587		HISTD	0.00556186		HBZOPT	3.37232e-05		GRXR	0.0104891
HBZOPT	4.19563e-05		HISTD	0.0150266		HISTP	0.00556186		HCO3E	0.432471		GTHOr	0.0104891
HCO3E	0.538054		HISTP	0.0150266		HMBS	2.61831e-05		HISTD	0.014327		GTPCI	8.84226e-05
HISTD	0.0178249		HMBS	7.07396e-05		HPPK2	3.92747e-05		HISTP	0.014327		GTPCII2	5.89484e-05
HISTP	0.0178249		HPPK2	0.000106109		HSDy	-0.0409844		HMBS	6.74463e-05		H2Otex	0.158703
HMBS	8.39127e-05		HSDy	-0.110729		HSK	0.0319481		HPPK2	0.000101169		H2Otpp	0.158703
HPPK2	0.000125869		HSK	0.086315		HSST	0.00903628		HSDy	-0.105574		HBZOPT	2.94742e-05
HSDy	-0.131348		HSST	0.0244136		HSTPT	0.00556186		HSK	0.0822966		HCO3E	0.377982
HSK	0.102389		HSTPT	0.0150266		Htex	-18.0863		HSST	0.023277		HISTD	0.0125219
HSST	0.0289598		Htex	-28.6351		ICDHyr	0.0631281		HSTPT	0.014327		HISTP	0.0125219
HSTPT	0.0178249		ICDHyr	0.170555		ICHORS	-1000		Htex	-23.6987		HMBS	5.89484e-05
Htex	-28.3809		ICHORS	-1000		ICHORSi	1000		ICDHyr	0.162615		HPPK2	8.84226e-05
ICDHyr	0.202316		ICHORSi	1000		IG3PS	0.00556186		ICHORS	-1000		HPYRI	-1000
ICHORS	-1000		IG3PS	0.0150266		IGPDH	0.00556186		ICHORSi	1000		HPYRRx	1000
ICHORSi	1000		IGPDH	0.0150266		IGPS	0.00333688		IG3PS	0.014327		HSDy	-0.0922719
IG3PS	0.0178249		IGPS	0.00901533		ILETA	-0.0170542		IGPDH	0.014327		HSK	0.0719276
IGPDH	0.0178249		ILETA	-0.0460759		IMPC	-0.0317864		IGPS	0.00859562		HSST	0.0203442
IGPS	0.0106942		IMPC	-0.085878		IMPD	0.0142795		ILETA	-0.0439308		HSTPT	0.0125219
ILETA	-0.0546561		IMPD	0.0385792		IPDDI	-0.000123929		IMPC	-0.08188		Htex	-20.9583
IMPC	-0.10187		INSt2pp	1000		IPMD	0.0264473		IMPD	0.0367832		ICDHyr	0.142126
IMPD	0.0457635		INSt2rpp	-1000		IPPMIa	-0.0264473		IPDDI	-0.000319236		IG3PS	0.0125219
IPDDI	-0.000397174		IPDDI	-0.000334823		IPPMIb	-0.0264473		IPMD	0.0681268		IGPDH	0.0125219
IPMD	0.0847593		IPMD	0.0714533		IPPS	0.0264473		IPPMIa	-0.0681268		IGPS	0.00751262
IPPMIa	-0.0847593		IPPMIa	-0.0714533		K2L4Aabcpp	0.00114184		IPPMIb	-0.0681268		ILETA	-0.0383958
IPPMIb	-0.0847593		IPPMIb	-0.0714533		K2L4Atex	0.00114184		IPPS	0.0681268		IMPC	-0.0715635
IPPS	0.0847593		IPPS	0.0714533		KARA1	-0.0513257		K2L4Aabcpp	0.00294132		IMPD	0.0321487
K2L4Aabcpp	0.00365942		K2L4Aabcpp	0.00308494		KARA2	0.0170542		K2L4Atex	0.00294132		IPDDI	-0.000279014
K2L4Atex	0.00365942		K2L4Atex	0.00308494		KAS14	0.0208901		KARA1	-0.132212		IPMD	0.0595432
KARA1	-0.164491		KARA1	-0.138668		KDOCT2	0.00228368		KARA2	0.0439308		IPPMIa	-0.0595432
KARA2	0.0546561		KARA2	0.0460759		KDOPP	0.00228368		KAS14	0.0538119		IPPMIb	-0.0595432
KAS15	0.0669495		KAS14	0.0564394		KDOPS	0.00228368		KDOCT2	0.00588265		IPPS	0.0595432
KDOCT2	0.00731884		KDOCT2	0.00616989		Kt2pp	0.0104263		KDOPP	0.00588265		K2L4Aabcpp	0.00257073
KDOPP	0.00731884		KDOPP	0.00616989		Ktex	0.0104263		KDOPS	0.00588265		K2L4Atex	0.00257073
KDOPS	0.00731884		KDOPS	0.00616989		LEUTAi	0.0264473		Kt2pp	0.0268575		KARA1	-0.115554
Kt2pp	0.0334146		Kt2pp	0.0281689		LPADSS	0.00114184		Ktex	0.0268575		KARA2	0.0383958
Ktex	0.0334146		Ktex	0.0281689		MCOATA	0.141664		LEUTAi	0.0681268		KAS14	0.0470319
LEUTAi	0.0847593		LEUTAi	0.0714533		MCTP1App	0.000815434		LPADSS	0.00294132		KDOCT2	0.00514147
LPADSS	0.00365942		LPADSS	0.00308494		MDH	0.0415042		MCOATA	0.364918		KDOPP	0.00514147
MCOATA	0.454009		MCOATA	0.382736		MECDPDH2	0.00014025		MCTP1App	0.00210051		KDOPS	0.00514147
MCTP1App	0.00261333		MCTP1App	0.00220308		MECDPS	0.00014025		MDH	0.106913		Kt2pp	0.0234736
MDH	0.133014		MDH	0.112133		MEPCT	0.00014025		MECDPDH2	0.000361276		Ktex	0.0234736
MECDPDH2	0.000449478		MECDPDH2	0.000378917		METAT	6.54578e-05		MECDPS	0.000361276		LEUTAi	0.0595432
MECDPS	0.000449478		MECDPS	0.000378917		METS	0.00906247		MEPCT	0.000361276		LPADSS	0.00257073
MEPCT	0.000449478		MEPCT	0.000378917		MG2t3_2pp	0.000463488		METAT	0.000168616		MCOATA	0.31894
METAT	0.000209782		METAT	0.000176849		MG2tex	0.000463488		METS	0.0233444		MCTP1App	0.00183586
METS	0.0290438		METS	0.0244843		MN2tpp	0.000185395		MG2t3_2pp	0.00119392		MDH	0.0934422
MG2t3_2pp	0.00148541		MG2t3_2pp	0.00125222		MNtex	0.000185395		MG2tex	0.00119392		MECDPDH2	0.000315757
MG2tex	0.00148541		MG2tex	0.00125222		MOAT	0.00114184		MN2tpp	0.000477568		MECDPS	0.000315757
MN2tpp	0.000594162		MN2tpp	0.000500887		MOAT2	0.00114184		MNtex	0.000477568		MEPCT	0.000315757
MNtex	0.000594162		MNtex	0.000500887		MOBDabcpp	0.000185395		MOAT	0.00294132		METAT	0.000147371
MOAT	0.00365942		MOAT	0.00308494		MOBDtex	0.000185395		MOAT2	0.00294132		METS	0.0204032
MOAT2	0.00365942		MOAT2	0.00308494		MOHMT	3.3815e-05		MOBDabcpp	0.000477568		MG2t3_2pp	0.00104349
MOBDabcpp	0.000594162		MOBDabcpp	0.000500887		MPTG	0.000815434		MOBDtex	0.000477568		MG2tex	0.00104349
MOBDtex	0.000594162		MOBDtex	0.000500887		MTHFC	0.0515555		MOHMT	8.71055e-05		MN2tpp	0.000417397
MOHMT	0.000108372		MOHMT	9.13587e-05		MTHFD	0.0515555		MPTG	0.00210051		MNtex	0.000417397
MPTG	0.00261333		MPTG	0.00220308		MTHFR2	0.00906247		MTHFC	0.132804		MOAT	0.00257073
MTHFC	0.165227		MTHFC	0.139289		NADK	2.62418e-05		MTHFD	0.132804		MOAT2	0.00257073
MTHFD	0.165227		MTHFD	0.139289		NADS1	0.000133733		MTHFR2	0.0233444		MOBDabcpp	0.000417397
MTHFR2	0.0290438		MTHFR2	0.0244843		NAt3pp	1000		NADK	6.75975e-05		MOBDtex	0.000417397
NADK	8.41008e-05		NADK	7.08982e-05		NDPK1	-18.4083		NADS1	0.00034449		MOHMT	7.61307e-05
NADS1	0.000428594		NADS1	0.000361311		NDPK2	0.0234286		NAt3pp	999.999		MPTG	0.00183586
NAt3pp	1000		NAt3pp	1000		NDPK3	0.00903288		NDPK1	-999.885		MTHFC	0.116072
NDPK1	-999.426		NDPK1	-999.52		NDPK4	0.00153635		NDPK2	0.0603508		MTHFD	0.116072
NDPK2	0.0750849		NDPK2	0.0632977		NDPK5	0.00158625		NDPK3	0.0232682		MTHFR2	0.0204032
NDPK3	0.0289489		NDPK3	0.0244044		NDPK7	0.00158625		NDPK4	0.00395756		NADK	5.90806e-05
NDPK4	0.00492376		NDPK4	0.0041508		NH4tex	0.633093		NDPK5	0.0040861		NADS1	0.000301086
NDPK7	0.00508368		NDPK5	0.00428561		NH4tpp	0.633093		NDPK7	0.0040861		NAt3pp	1000
NH4tex	2.02896		NDPK7	0.00428561		NNATr	0.000133733		NDPK8	0.00395756		NDPK1	-999.6
NH4tpp	2.02896		NDPK8	0.0041508		NNDPR	0.000133733		NH4tex	1.63082		NDPK2	0.0527469
NNATr	0.000428594		NH4tex	1.71044		OCBT	0.0173654		NH4tpp	1.63082		NDPK3	0.0203365
NNDPR	0.000428594		NH4tpp	1.71044		OCTDPS	1.30916e-05		NNATr	0.00034449		NDPK4	0.00345892
OCBT	0.0556533		NNATr	0.000361311		OHPBAT	1.30916e-05		NNDPR	0.00034449		NDPK5	0.00357127
OCTDPS	4.19563e-05		NNDPR	0.000361311		OMCDC	0.0264473		OCBT	0.0447323		NDPK7	0.00357127
OHPBAT	4.19563e-05		OCBT	0.0469165		OMPDC	0.0194195		OCTDPS	3.37232e-05		NDPK8	0.00345892
OMCDC	0.0847593		OCTDPS	3.53698e-05		OPHBDC	1.30916e-05		OHPBAT	3.37232e-05		NH4tex	1.42534
OMPDC	0.0622365		OHPBAT	3.53698e-05		OPHHX3	1.30916e-05		OMCDC	0.0681268		NH4tpp	1.42534
OPHBDC	4.19563e-05		OMCDC	0.0714533		ORPT	-0.0194195		OMPDC	0.0500237		NNATr	0.000301086
OPHHX3	4.19563e-05		OMPDC	0.0524662		P5CR	0.01298		OPHBDC	3.37232e-05		NNDPR	0.000301086
ORPT	-0.0622365		OPHBDC	3.53698e-05		PANTS	3.3815e-05		OPHHX3	3.37232e-05		OCBT	0.0390963
P5CR	0.0415989		OPHHX3	3.53698e-05		PAPPT3	0.00163087		ORPT	-0.0500237		OCTDPS	2.94742e-05
PANTS	0.000108372		ORPT	-0.0524662		PAPSR	0.0144595		P5CR	0.0334358		OHPBAT	2.94742e-05
PAPPT3	0.00522667		P5CR	0.0350684		PDH	0.938979		PANTS	8.71055e-05		OMCDC	0.0595432
PAPSR	0.0463405		PANTS	9.13587e-05		PDX5PO2	1.30916e-05		PAPPT3	0.00420103		OMPDC	0.043721
PDX5PO2	4.19563e-05		PAPPT3	0.00440616		PDX5PS	1.30916e-05		PAPSR	0.037247		OPHBDC	2.94742e-05
PDX5PS	4.19563e-05		PAPSR	0.0390657		PE160abcpp	0.00243515		PDX5PO2	3.37232e-05		OPHHX3	2.94742e-05
PE160abcpp	0.00780426		PDX5PO2	3.53698e-05		PE161abcpp	0.00287016		PDX5PS	3.37232e-05		ORPT	-0.043721
PE161abcpp	0.00919841		PDX5PS	3.53698e-05		PERD	1.30916e-05		PE160abcpp	0.00627281		P5CR	0.0292231
PERD	4.19563e-05		PE160abcpp	0.0065791		PFL	18.4153		PE161abcpp	0.00739339		PANTS	7.61307e-05
PFK	1.37173		PE161abcpp	0.00775439		PGAMT	-0.00554542		PERD	3.37232e-05		PAPPT3	0.00367172
PFL	17.9307		PERD	3.53698e-05		PGCD	0.097491		PFK	1.10256		PAPSR	0.0325541
PGAMT	-0.0177722		PFL	18.2555		PGK	0.140462		PFL	18.3368		PDX5PO2	2.94742e-05
PGCD	0.312443		PGAMT	-0.0149822		PGM	0.237953		PGAMT	-0.0142847		PDX5PS	2.94742e-05
PGI	10		PGCD	0.263394		PHETA1	-0.0103265		PGCD	0.251132		PE160abcpp	0.00548247
PGK	-19.5498		PGK	-19.6205		PIt2rpp	0.0564355		PGK	-19.6382		PE161abcpp	0.00646186
PGM	-19.2374		PGM	-19.3571		PItex	0.0564355		PGM	-19.387		PERD	2.94742e-05
PHETA1	-0.0330947		PHETA1	-0.0278993		PMDPHT	2.61831e-05		PHETA1	-0.0266005		PFL	17.9009
PIt2rpp	0.180867		PIt2rpp	0.152473		PMPK	1.30916e-05		PIt2rpp	0.145375		PGAMT	-0.0124849
PItex	0.180867		PItex	0.152473		PNTK	3.3815e-05		PItex	0.145375		PGCD	0.21949
PMDPHT	8.39127e-05		PMDPHT	7.07396e-05		PPBNGS	0.000104732		PMDPHT	6.74463e-05		PGK	-10.9746
PMPK	4.19563e-05		PMPK	3.53698e-05		PPC	0.193379		PMPK	3.37232e-05		PGM	-10.7551
PNTK	0.000108372		PNTK	9.13587e-05		PPCDC	3.3815e-05		PNTK	8.71055e-05		PHETA1	-0.0232489
PPBNGS	0.000335651		PPBNGS	0.000282958		PPKr	-981.118		PPBNGS	0.000269785		PIt2rpp	0.127058
PPC	0.61975		PPC	0.522458		PPNCL2	3.3815e-05		PPC	0.498135		PItex	0.127058
PPCDC	0.000108372		PPCDC	9.13587e-05		PPND	0.00810872		PPCDC	8.71055e-05		PMDPHT	5.89484e-05
PPKr	-0.586649		PPKr	-0.494553		PPNDH	0.0103265		PPKr	-996.671		PMPK	2.94742e-05
PPNCL2	0.000108372		PPNCL2	9.13587e-05		PPPGO3	1.30916e-05		PPM	-1000		PNTK	7.61307e-05
PPND	0.0259872		PPND	0.0219075		PPS	0.478896		PPNCL2	8.71055e-05		PPBNGS	0.000235794
PPNDH	0.0330947		PPNDH	0.0278993		PRAGSr	0.0262376		PPND	0.0208876		PPC	0.435373
PPPGO3	4.19563e-05		PPPGO3	3.53698e-05		PRAIS	0.0262376		PPNDH	0.0266005		PPCDC	7.61307e-05
PRAGSr	0.0840873		PRAGSr	0.0708868		PRAIi	0.00333688		PPPGO3	3.37232e-05		PPKr	-0.412119
PRAIS	0.0840873		PRAIS	0.0708868		PRAMPC	0.00556186		PRAGSr	0.0675866		PPNCL2	7.61307e-05
PRAIi	0.0106942		PRAIi	0.00901533		PRASCSi	0.0262245		PRAIS	0.0675866		PPND	0.0182559
PRAMPC	0.0178249		PRAMPC	0.0150266		PRATPP	0.00556186		PRAIi	0.00859562		PPNDH	0.0232489
PRASCSi	0.0840453		PRASCSi	0.0708514		PRFGS	0.0262376		PRAMPC	0.014327		PPPGO3	2.94742e-05
PRATPP	0.0178249		PRATPP	0.0150266		PRMICI	0.00556186		PRASCSi	0.0675529		PRAGSr	0.0590711
PRFGS	0.0840873		PRFGS	0.0708868		PROt2rpp	-1000		PRATPP	0.014327		PRAIS	0.0590711
PRMICI	0.0178249		PRMICI	0.0150266		PROt4pp	1000		PRFGS	0.0675866		PRAIi	0.00751262
PROt2rpp	-1000		PROt2rpp	-1000		PRPPS	0.054742		PRMICI	0.014327		PRAMPC	0.0125219
PROt4pp	1000		PROt4pp	1000		PSCVT	0.0218244		PROt2rpp	-1000		PRASCSi	0.0590416
PRPPS	0.175439		PRPPS	0.147898		PSD160	0.00374606		PROt4pp	1000		PRATPP	0.0125219
PSCVT	0.0699439		PSCVT	0.0589637		PSD161	0.00441532		PRPPS	-999.859		PRFGS	0.0590711
PSD160	0.0120055		PSD160	0.0101208		PSERT	0.097491		PSCVT	0.0562186		PRMICI	0.0125219
PSD161	0.0141504		PSD161	0.011929		PSP_L	0.097491		PSD160	0.00964966		PROt2rpp	-11.7695
PSERT	0.312443		PSERT	0.263394		PSSA160	0.00374606		PSD161	0.0113736		PROt4pp	11.7695
PSP_L	0.312443		PSP_L	0.263394		PSSA161	0.00441532		PSERT	0.251132		PRPPS	0.123246
PSSA160	0.0120055		PSSA160	0.0101208		PTAr	1000		PSP_L	0.251132		PSCVT	0.0491354
PSSA161	0.0141504		PSSA161	0.011929		PTPATi	3.3815e-05		PSSA160	0.00964966		PSD160	0.00843385
PTAr	8.50754		PTAr	8.74183		PYRt2rpp	20		PSSA161	0.0113736		PSD161	0.00994061
PTPATi	0.000108372		PTPATi	9.13587e-05		PYRtex	20		PTAr	1000		PSERT	0.21949
QULNS	0.000428594		PYK	10.8436		QULNS	0.000133733		PTPATi	8.71055e-05		PSP_L	0.21949
RBFK	4.19563e-05		QULNS	0.000361311		RBFK	1.30916e-05		QULNS	0.00034449		PSSA160	0.00843385
RBFSa	0.000167825		RBFK	3.53698e-05		RBFSa	5.23662e-05		R15BPK	1000		PSSA161	0.00994061
RBFSb	8.39127e-05		RBFSa	0.000141479		RBFSb	2.61831e-05		R1PK	1000		PTAr	11.6927
RHCCE	8.39127e-05		RBFSb	7.07396e-05		RHCCE	2.61831e-05		RBFK	3.37232e-05		PTPATi	7.61307e-05
RNDR3b	0.00508368		RHCCE	7.07396e-05		RNDR2	0.00158625		RBFSa	0.000134893		PYK	9.03636
RNDR4b	0.00492376		RNDR1	0.0041508		RNDR3b	0.00158625		RBFSb	6.74463e-05		QULNS	0.000301086
RNTR1c	0.00492376		RNDR2	0.00428561		RNDR4b	0.00153635		RHCCE	6.74463e-05		RBFK	2.94742e-05
RNTR2c	0.00508368		RNDR3	0.00428561		RNTR1c	0.00153635		RNDR1	0.00395756		RBFSa	0.000117897
RPE	-0.145279		RNDR4	0.0041508		RPE	-0.0453312		RNDR2	0.0040861		RBFSb	5.89484e-05
RPI	-0.137793		RPE	-4.12247		RPI	-0.0429951		RNDR3	0.0040861		RHCCE	5.89484e-05
SADT2	0.0463405		RPI	-4.11616		SADT2	0.0144595		RNDR4	0.00395756		RNDR1b	0.00345892
SDPDS	0.069798		SADT2	0.0390657		SDPDS	0.0217789		RPE	-0.116771		RNDR2	0.00357127
SDPTA	-0.069798		SDPDS	0.0588407		SDPTA	-0.0217789		RPI	-0.110753		RNDR3b	0.00357127
SERAT	0.0463405		SDPTA	-0.0588407		SERAT	0.0144595		SADT2	0.037247		RNDR4b	0.00345892
SHCHD2	4.19563e-05		SERAT	0.0390657		SHCHD2	1.30916e-05		SBTPD	10		RPE	1.18873
SHCHF	4.19563e-05		SHCHD2	3.53698e-05		SHCHF	1.30916e-05		SBTptspp	10		RPI	-0.742193
SHK3Dr	0.0699439		SHCHF	3.53698e-05		SHK3Dr	0.0218244		SBTtex	10		SADT2	0.0325541
SHKK	0.0699439		SHK3Dr	0.0589637		SHKK	0.0218244		SDPDS	0.0561014		SDPDS	0.0490329
SHSL1	0.0289598		SHKK	0.0589637		SHSL1	0.00903628		SDPTA	-0.0561014		SDPTA	-0.0490329
SO4tex	0.0470833		SHSL1	0.0244136		SO4tex	0.0146913		SERAT	0.037247		SERAT	0.0325541
SUCCt3pp	0.062791		SO4tex	0.0396919		SUCCt3pp	0.0195925		SHCHD2	3.37232e-05		SHCHD2	2.94742e-05
SUCCtex	-0.062791		SUCCt3pp	0.0529337		SUCCtex	-0.0195925		SHCHF	3.37232e-05		SHCHF	2.94742e-05
SUCOAS	0.0987579		SUCCtex	-0.0529337		SUCOAS	0.0308152		SHK3Dr	0.0562186		SHK3Dr	0.0491354
SULRi	0.0463405		SUCOAS	0.0832543		SULRi	0.0144595		SHKK	0.0562186		SHKK	0.0491354
SULabcpp	0.0470833		SULRi	0.0390657		SULabcpp	0.0146913		SHSL1	0.023277		SHSL1	0.0203442
T2DECAI	0.0283008		SULabcpp	0.0396919		T2DECAI	0.00883063		SO4tex	0.037844		SO4tex	0.0330759
TALA	-0.0376467		T2DECAI	0.023858		TALA	-0.0117468		SUCCt3pp	0.0504693		SUCCt3pp	0.0441105
TDSK	0.00365942		TALA	3.96826		TDSK	0.00114184		SUCCtex	-0.0504693		SUCCtex	-0.0441105
THD2pp	2.75614		TDSK	0.00308494		THD2pp	0.859994		SUCOAS	0.0793784		SUCOAS	0.0693771
THDPS	0.069798		THD2pp	2.32347		THDPS	0.0217789		SULRi	0.037247		SULRi	0.0325541
THRD_L	0.0546561		THDPS	0.0588407		THRD_L	0.0170542		SULabcpp	0.037844		SULabcpp	0.0330759
THRS	0.102389		THMDt2pp	1000		THRS	0.0319481		T2DECAI	0.0227472		T2DECAI	0.0198812
THRt2rpp	-0.000125869		THMDt2rpp	-1000		THRt2rpp	-1000		TALA	-0.0302592		TALA	0.618948
THRt4pp	0.000125869		THRD_L	0.0460759		THRt4pp	1000		TDSK	0.00294132		TDSK	0.00257073
THZPSN	4.19563e-05		THRS	0.086315		THZPSN	1.30916e-05		THD2pp	2.2153		THDPS	0.0490329
TKT1	-0.0376467		THZPSN	3.53698e-05		TKT1	-0.0117468		THDPS	0.0561014		THRD_L	0.0383958
TKT2	-0.107633		TKT1	3.96826		TKT2	-0.0335844		THRD_L	0.0439308		THRS	0.0719276
TMDS	0.00492376		TKT2	3.90926		TMDS	0.00153635		THRS	0.0822966		THRt2rpp	-1000
TMPK	4.19563e-05		TMDS	0.0041508		TMPK	1.30916e-05		THZPSN	3.37232e-05		THRt4pp	1000
TMPPP	4.19563e-05		TMPK	3.53698e-05		TMPPP	1.30916e-05		TKT1	-0.0302592		THZPSN	2.94742e-05
TPI	9.81036		TMPPP	3.53698e-05		TPI	-0.0591717		TKT2	-0.0865115		TKT1	0.618948
TRDR	0.0463405		TPI	7.84013		TRDR	0.0160458		TMDS	0.00395756		TKT2	0.569783
TRPAS2	-0.0106942		TRDR	0.0559385		TRPAS2	-0.00333688		TMPK	3.37232e-05		TMDS	0.00345892
TRPS3	0.0106942		TRPAS2	-0.00901533		TRPS3	0.00333688		TMPPP	3.37232e-05		TMPK	2.94742e-05
TYRTA	-0.0259872		TRPS3	0.00901533		TYRTA	-0.00810872		TPI	9.84758		TMPPP	2.94742e-05
U23GAAT	0.00731884		TYRTA	-0.0219075		U23GAAT	0.00228368		TRDR	0.0533343		TPI	1.15757
UAAGDS	0.00522667		U23GAAT	0.00616989		UAAGDS	0.00163087		TRPAS2	-0.00859562		TRDR	0.0361253
UAGAAT	0.00731884		UAAGDS	0.00440616		UAGAAT	0.00228368		TRPS3	0.00859562		TRPAS2	-0.00751262
UAGCVT	0.00522667		UAGAAT	0.00616989		UAGCVT	0.00163087		TYRTA	-0.0208876		TRPS3	0.00751262
UAGDP	0.0177722		UAGCVT	0.00440616		UAGDP	0.00554542		U23GAAT	0.00588265		TRSARr	-1000
UAGPT3	0.00522667		UAGDP	0.0149822		UAGPT3	0.00163087		UAAGDS	0.00420103		TYRTA	-0.0182559
UAMAGS	0.00522667		UAGPT3	0.00440616		UAMAGS	0.00163087		UAGAAT	0.00588265		U23GAAT	0.00514147
UAMAS	0.00522667		UAMAGS	0.00440616		UAMAS	0.00163087		UAGCVT	0.00420103		UAAGDS	0.00367172
UAPGR	0.00522667		UAMAS	0.00440616		UAPGR	0.00163087		UAGDP	0.0142847		UAGAAT	0.00514147
UDCPDP	0.00522667		UAPGR	0.00440616		UDCPDP	0.00163087		UAGPT3	0.00420103		UAGCVT	0.00367172
UDCPDPS	1.0348e-05		UDCPDP	0.00440616		UDCPDPS	3.22886e-06		UAMAGS	0.00420103		UAGDP	0.0124849
UGMDDS	0.00522667		UDCPDPS	8.72349e-06		UGMDDS	0.00163087		UAMAS	0.00420103		UAGPT3	0.00367172
UHGADA	0.00731884		UGMDDS	0.00440616		UHGADA	0.00228368		UAPGR	0.00420103		UAMAGS	0.00367172
UMPK	0.0711226		UHGADA	0.00616989		UMPK	0.0221922		UDCPDP	0.00420103		UAMAS	0.00367172
UPP3MT	4.19563e-05		UMPK	0.0599573		UPP3MT	1.30916e-05		UDCPDPS	8.31737e-06		UAPGR	0.00367172
UPP3S	8.39127e-05		UPP3MT	3.53698e-05		UPP3S	2.61831e-05		UGMDDS	0.00420103		UDCPDP	0.00367172
UPPDC1	4.19563e-05		UPP3S	7.07396e-05		UPPDC1	1.30916e-05		UHGADA	0.00588265		UDCPDPS	7.26942e-06
URIDK2r	-0.00492376		UPPDC1	3.53698e-05		URIDK2r	-0.00153635		UMPK	0.057166		UGMDDS	0.00367172
USHD	0.00365942		URIDK2r	-0.0041508		USHD	0.00114184		UPP3MT	3.37232e-05		UHGADA	0.00514147
VALTA	-0.079623		USHD	0.00308494		VALTA	-0.0248446		UPP3S	6.74463e-05		UMPK	0.0499634
ZN2tpp	0.000594162		VALTA	-0.0671233		ZN2tpp	0.000185395		UPPDC1	3.37232e-05		UPP3MT	2.94742e-05
Zn2tex	0.000594162		XYLI1	12		Zn2tex	0.000185395		URIDK2r	-0.00395756		UPP3S	5.89484e-05
			XYLK	12					USHD	0.00294132		UPPDC1	2.94742e-05
			XYLt2pp	12					VALTA	-0.0639984		URIDK2r	-0.00345892
			XYLtex	12					ZN2tpp	0.000477568		USHD	0.00257073
			ZN2tpp	0.000500887					Zn2tex	0.000477568		VALTA	-0.0559349
			Zn2tex	0.000500887								ZN2tpp	0.000417397
												Zn2tex	0.000417397
												>>

## Sheet: With Enhancement
Maximizing Biomass
Glucose			Xylose			Pyruvate			Sorbitol			Gluconate
Exchange Flux			Exchange Flux			Exchange Flux			Exchange Flux			Exchange Flux
DM_4HBA	4.60729e-05		DM_4HBA	3.94864e-05		DM_4HBA	1.71089e-05		DM_4HBA	3.58194e-05		DM_4HBA	3.37716e-05
DM_5DRIB	9.21459e-05		DM_5DRIB	7.89728e-05		DM_5DRIB	3.42178e-05		DM_5DRIB	7.16388e-05		DM_5DRIB	6.75432e-05
DM_HMFURN	9.21459e-05		DM_HMFURN	7.89728e-05		DM_HMFURN	3.42178e-05		DM_HMFURN	7.16388e-05		DM_HMFURN	6.75432e-05
EX_ac(e)	0.981142		EX_ac(e)	1.19828		EX_ac(e)	11.936		EX_ca2(e)	-0.000760881		EX_ac(e)	3.79845
EX_ca2(e)	-0.000978688		EX_ca2(e)	-0.000838776		EX_ca2(e)	-0.00036343		EX_cl(e)	-0.000760881		EX_ca2(e)	-0.000717381
EX_cl(e)	-0.000978688		EX_cl(e)	-0.000838776		EX_cl(e)	-0.00036343		EX_co2(e)	-0.0778322		EX_cl(e)	-0.000717381
EX_co2(e)	-0.100112		EX_co2(e)	-0.0858002		EX_co2(e)	-0.0371761		EX_cobalt2(e)	-0.000507254		EX_co2(e)	2.1451
EX_cobalt2(e)	-0.000652459		EX_cobalt2(e)	-0.000559184		EX_cobalt2(e)	-0.000242287		EX_cu2(e)	-0.000507254		EX_cobalt2(e)	-0.000478254
EX_cu2(e)	-0.000652459		EX_cu2(e)	-0.000559184		EX_cu2(e)	-0.000242287		EX_etoh(e)	17.5346		EX_cu2(e)	-0.000478254
EX_etoh(e)	15.8477		EX_etoh(e)	16.0839		EX_etoh(e)	6.88644		EX_fe2(e)	-0.00121304		EX_etoh(e)	13.1376
EX_fe2(e)	-0.00156028		EX_fe2(e)	-0.00133723		EX_fe2(e)	-0.000579402		EX_fe3(e)	-0.0011414		EX_fe2(e)	-0.00114369
EX_fe3(e)	-0.00146814		EX_fe3(e)	-0.00125825		EX_fe3(e)	-0.000545184		EX_for(e)	18.216		EX_fe3(e)	-0.00107615
EX_for(e)	17.7054		EX_for(e)	18.0334		EX_for(e)	19.1479		EX_glyclt(e)	0.000107458		EX_for(e)	17.5785
EX_glc(e)	-10		EX_glyclt(e)	0.000118459		EX_glyclt(e)	5.13268e-05		EX_h2o(e)	4.31053		EX_glcn(e)	-10
EX_glyclt(e)	0.000138219		EX_h2o(e)	3.55353		EX_h2o(e)	-9.87708		EX_h(e)	4.52194		EX_glyclt(e)	0.000101315
EX_h2o(e)	4.5633		EX_h(e)	-9.02375		EX_h(e)	-18.1602		EX_k(e)	-0.028527		EX_h2o(e)	8.04716
EX_h(e)	-9.27792		EX_k(e)	-0.0314475		EX_k(e)	-0.0136258		EX_mg2(e)	-0.00126814		EX_h(e)	-17.1309
EX_k(e)	-0.0366931		EX_mg2(e)	-0.00139796		EX_mg2(e)	-0.000605717		EX_mn2(e)	-0.000507254		EX_k(e)	-0.0268961
EX_mg2(e)	-0.00163115		EX_mn2(e)	-0.000559184		EX_mn2(e)	-0.000242287		EX_mobd(e)	-0.000507254		EX_mg2(e)	-0.00119564
EX_mn2(e)	-0.000652459		EX_mobd(e)	-0.000559184		EX_mobd(e)	-0.000242287		EX_nh4(e)	-1.73219		EX_mn2(e)	-0.000478254
EX_mobd(e)	-0.000652459		EX_nh4(e)	-1.90952		EX_nh4(e)	-0.827369		EX_pi(e)	-0.154412		EX_mobd(e)	-0.000478254
EX_nh4(e)	-2.22804		EX_pi(e)	-0.170219		EX_pi(e)	-0.0737537		EX_sbt_D(e)	-10		EX_nh4(e)	-1.63316
EX_pi(e)	-0.198613		EX_so4(e)	-0.0443115		EX_pyr(e)	-20		EX_so4(e)	-0.0401964		EX_pi(e)	-0.145584
EX_so4(e)	-0.0517029		EX_succ(e)	0.0590945		EX_so4(e)	-0.0191996		EX_succ(e)	0.0536066		EX_so4(e)	-0.0378984
EX_succ(e)	0.0689518		EX_xyl_D(e)	-12		EX_succ(e)	0.0256048		EX_zn2(e)	-0.000507254		EX_succ(e)	0.0505418
EX_zn2(e)	-0.000652459		EX_zn2(e)	-0.000559184		EX_zn2(e)	-0.000242287		Ec_biomass_iAF1260_core_59p81M	0.160625		EX_zn2(e)	-0.000478254
Ec_biomass_iAF1260_core_59p81M	0.206605		Ec_biomass_iAF1260_core_59p81M	0.177069		Ec_biomass_iAF1260_core_59p81M	0.0767216		EX_EE	-15.2767		Ec_biomass_iAF1260_core_59p81M	0.151442
EX_EE	-30		EX_EE	-30		EX_EE	-30					EX_EE	-30
Biomass Yield on Substrate	0.00344342			0.00295115			0.00127869			0.00267708			0.00252403
Biomass Yield (total carbon)	0.00343768			0.00294694			0.0012779			0.00267362			0.00252403
Complete Flux Profile			Complete Flux Profile			Complete Flux Profile			Complete Flux Profile			Complete Flux Profile
3HAD100	0.0735184		3HAD100	0.0630082		3HAD100	0.0273006		3HAD100	0.0571569		3HAD100	0.0538891
3HAD120	0.0424408		3HAD120	0.0363735		3HAD120	0.0157602		3HAD120	0.0329956		3HAD120	0.0311092
3HAD121	0.0310775		3HAD121	0.0266347		3HAD121	0.0115405		3HAD121	0.0241612		3HAD121	0.0227799
3HAD140	0.0263669		3HAD140	0.0225975		3HAD140	0.00979121		3HAD140	0.020499		3HAD140	0.019327
3HAD141	0.0310775		3HAD141	0.0266347		3HAD141	0.0115405		3HAD141	0.0241612		3HAD141	0.0227799
3HAD160	0.0263669		3HAD160	0.0225975		3HAD160	0.00979121		3HAD160	0.020499		3HAD160	0.019327
3HAD161	0.0310775		3HAD161	0.0266347		3HAD161	0.0115405		3HAD161	0.0241612		3HAD161	0.0227799
3HAD40	0.0735184		3HAD40	0.0630082		3HAD40	0.0273006		3HAD40	0.0571569		3HAD40	0.0538891
3HAD60	0.0735184		3HAD60	0.0630082		3HAD60	0.0273006		3HAD60	0.0571569		3HAD60	0.0538891
3HAD80	0.0735184		3HAD80	0.0630082		3HAD80	0.0273006		3HAD80	0.0571569		3HAD80	0.0538891
3OAR100	0.0735184		3OAR100	0.0630082		3OAR100	0.0273006		3OAR100	0.0571569		3OAR100	0.0538891
3OAR120	0.0424408		3OAR120	0.0363735		3OAR120	0.0157602		3OAR120	0.0329956		3OAR120	0.0311092
3OAR121	0.0310775		3OAR121	0.0266347		3OAR121	0.0115405		3OAR121	0.0241612		3OAR121	0.0227799
3OAR140	0.0424408		3OAR140	0.0363735		3OAR140	0.0157602		3OAR140	0.0329956		3OAR140	0.0311092
3OAR141	0.0310775		3OAR141	0.0266347		3OAR141	0.0115405		3OAR141	0.0241612		3OAR141	0.0227799
3OAR160	0.0263669		3OAR160	0.0225975		3OAR160	0.00979121		3OAR160	0.020499		3OAR160	0.019327
3OAR161	0.0310775		3OAR161	0.0266347		3OAR161	0.0115405		3OAR161	0.0241612		3OAR161	0.0227799
3OAR40	0.0735184		3OAR40	0.0630082		3OAR40	0.0273006		3OAR40	0.0571569		3OAR40	0.0538891
3OAR60	0.0735184		3OAR60	0.0630082		3OAR60	0.0273006		3OAR60	0.0571569		3OAR60	0.0538891
3OAR80	0.0735184		3OAR80	0.0630082		3OAR80	0.0273006		3OAR80	0.0571569		3OAR80	0.0538891
3OAS100	0.0735184		3OAS100	0.0630082		3OAS100	0.0273006		3OAS100	0.0571569		3OAS100	0.0538891
3OAS120	0.0424408		3OAS120	0.0363735		3OAS120	0.0157602		3OAS120	0.0329956		3OAS120	0.0311092
3OAS121	0.0310775		3OAS121	0.0266347		3OAS121	0.0115405		3OAS121	0.0241612		3OAS121	0.0227799
3OAS140	0.0424408		3OAS140	0.0363735		3OAS140	0.0157602		3OAS140	0.0329956		3OAS140	0.0311092
3OAS141	0.0310775		3OAS141	0.0266347		3OAS141	0.0115405		3OAS141	0.0241612		3OAS141	0.0227799
3OAS160	0.0263669		3OAS160	0.0225975		3OAS160	0.00979121		3OAS160	0.020499		3OAS160	0.019327
3OAS161	0.0310775		3OAS161	0.0266347		3OAS161	0.0115405		3OAS161	0.0241612		3OAS161	0.0227799
3OAS60	0.0735184		3OAS60	0.0630082		3OAS60	0.0273006		3OAS60	0.0571569		3OAS60	0.0538891
3OAS80	0.0735184		3OAS80	0.0630082		3OAS80	0.0273006		3OAS80	0.0571569		3OAS80	0.0538891
5DOAN	9.21459e-05		5DOAN	7.89728e-05		5DOAN	3.42178e-05		5DOAN	7.16388e-05		5DOAN	6.75432e-05
A5PISO	0.00803694		A5PISO	0.00688798		A5PISO	0.00298447		A5PISO	0.00624832		A5PISO	0.0058911
ACALD	-15.8477		ACALD	-16.0839		ACALD	-6.88644		ACALD	-17.5346		ACALD	-13.1376
ACCOAC	0.498555		ACCOAC	0.427282		ACCOAC	0.185135		ACCOAC	0.387601		ACCOAC	0.365442
ACGK	0.0611138		ACGK	0.052377		ACGK	0.0226943		ACGK	0.0475129		ACGK	0.0447966
ACGS	0.0611138		ACGS	0.052377		ACGS	0.0226943		ACGS	0.0475129		ACGS	0.0447966
ACHBS	0.0600188		ACHBS	0.0514385		ACHBS	0.0222876		ACHBS	0.0466616		ACHBS	0.0439939
ACKr	-0.861104		ACKr	-1000		ACKr	-11.8914		ACKr	0.0933235		ACKr	-3.71046
ACLS	0.18063		ACLS	0.154807		ACLS	0.0670759		ACLS	0.140431		ACLS	0.132402
ACOATA	0.0735184		ACOATA	0.0630082		ACOATA	0.0273006		ACOATA	0.0571569		ACOATA	0.0538891
ACODA	0.0611138		ACODA	0.052377		ACODA	0.0226943		ACODA	0.0475129		ACODA	0.0447966
ACONTa	0.222166		ACONTa	0.190405		ACONTa	0.0825		ACONTa	0.172723		ACONTa	0.162848
ACONTb	0.222166		ACONTb	0.190405		ACONTb	0.0825		ACONTb	0.172723		ACONTb	0.162848
ACOTA	-0.0611138		ACOTA	-0.052377		ACOTA	-0.0226943		ACOTA	-0.0475129		ACOTA	-0.0447966
ACt2rpp	-0.981142		ACS	998.905		ACt2rpp	-11.936		ADCL	0.000107458		ACt2rpp	-3.79845
ACtex	-0.981142		ACt2rpp	-1.19828		ACtex	-11.936		ADCS	0.000107458		ACtex	-3.79845
ADCL	0.000138219		ACtex	-1.19828		ADCL	5.13268e-05		ADK1	1000		ADCL	0.000101315
ADCS	0.000138219		ADCL	0.000118459		ADCS	5.13268e-05		ADK3	-999.636		ADCS	0.000101315
ADK1	1000		ADCS	0.000118459		ADK1	1000		ADPT	0.000143278		ADK1	-999.542
ADK3	-999.532		ADK1	999.306		ADK3	-999.2		ADSK	0.0395623		ADK3	999.885
ADPT	0.000184292		ADK3	-1000		ADPT	6.84357e-05		ADSL1r	0.0479		ADPT	0.000135086
ADSK	0.0508873		ADNt2pp	1000		ADSK	0.0188967		ADSL2r	0.0717521		ADSK	0.0373005
ADSL1r	0.0616117		ADNt2rpp	-1000		ADSL1r	0.0228792		ADSS	0.0479		ADSL1r	0.0451615
ADSL2r	0.0922915		ADPT	0.000157946		ADSL2r	0.0342719		AGPAT160	0.0102495		ADSL2r	0.0676499
ADSS	0.0616117		ADSK	0.0436124		ADSS	0.0228792		AGPAT161	0.0120806		ADSS	0.0451615
AGPAT160	0.0131835		ADSL1r	0.0528037		AGPAT160	0.00489561		AGPR	-0.0475129		AGPAT160	0.00966352
AGPAT161	0.0155388		ADSL2r	0.0790976		AGPAT161	0.00577023		AHCYSNS	7.16388e-05		AGPAT161	0.01139
AGPR	-0.0611138		ADSS	0.0528037		AGPR	-0.0226943		AICART	0.0869697		AGPR	-0.0447966
AHCYSNS	9.21459e-05		AGPAT160	0.0112988		AHCYSNS	3.42178e-05		AIRC2	0.0717521		AHCYSNS	6.75432e-05
AICART	0.111865		AGPAT161	0.0133174		AICART	0.0415405		AIRC3	-0.0717521		AICART	0.0819975
AIRC2	0.0922915		AGPR	-0.052377		AIRC2	0.0342719		ALAALAr	0.00446217		AIRC2	0.0676499
AIRC3	-0.0922915		AHCYSNS	7.89728e-05		AIRC3	-0.0342719		ALAR	0.00669325		AIRC3	-0.0676499
ALAALAr	0.00573949		AICART	0.0958731		ALAALAr	0.00213133		ALATA_L	-0.0936327		ALAALAr	0.00420706
ALAR	0.00860923		AIRC2	0.0790976		ALAR	0.00319699		ALCD2x	-17.5346		ALAR	0.00631059
ALATA_L	-1000		AIRC3	-0.0790976		ALATA_L	-0.0447231		AMPMS2	3.58194e-05		ALATA_L	-0.0882797
ALCD2x	-15.8477		ALAALAr	0.00491898		ALCD2x	-6.88644		ANPRT	0.00912993		ALCD2x	-13.1376
AMPMS2	4.60729e-05		ALAR	0.00737847		AMPMS2	1.71089e-05		ANS	0.00912993		AMPMS2	3.37716e-05
ANPRT	0.0117434		ALATA_L	-0.103218		ANPRT	0.00436086		APRAUR	7.16388e-05		ANPRT	0.00860797
ANS	0.0117434		ALCD2x	-16.0839		ANS	0.00436086		ARGSL	0.0475129		ANS	0.00860797
APRAUR	9.21459e-05		AMPMS2	3.94864e-05		APRAUR	3.42178e-05		ARGSS	0.0475129		APRAUR	6.75432e-05
ARGSL	0.0611138		ANPRT	0.0100646		ARGSL	0.0226943		ASAD	-0.171725		ARGSL	0.0447966
ARGSS	0.0611138		ANS	0.0100646		ARGSS	0.0226943		ASNS2	0.0387267		ARGSS	0.0447966
ASAD	-0.220882		APRAUR	7.89728e-05		ASAD	-0.0820233		ASP1DC	9.25201e-05		ASAD	-0.161907
ASNS2	0.0498125		ARGSL	0.052377		ASNS2	0.0184976		ASPCT	0.0531332		ASNS2	0.0365127
ASP1DC	0.000119005		ARGSS	0.052377		ASP1DC	4.41916e-05		ASPK	0.171725		ASP1DC	8.72306e-05
ASPCT	0.0683429		ASAD	-0.189305		ASPCT	0.0253787		ASPO4	0.000365904		ASPCT	0.0500955
ASPK	0.220882		ASNS2	0.0426913		ASPK	0.0820233		ASPTA	-0.469935		ASPK	0.161907
ASPO4	0.000470646		ASP1DC	0.000101992		ASPO4	0.000174772		ATPM	8.39		ASPO4	0.000344985
ASPTA	-0.604457		ASPCT	0.0585727		ASPTA	-0.224461		ATPPRT	0.0152176		ASPTA	-0.443068
ATPM	8.39		ASPK	0.189305		ATPM	8.39		ATPS4rpp	2.01792		ATPM	8.39
ATPPRT	0.0195738		ASPO4	0.000403363		ATPPRT	0.0072686		BPNT	0.0395623		ATPPRT	0.0143476
ATPS4rpp	4.93785		ASPTA	-0.518044		ATPS4rpp	3.65565		CA2t3pp	999.999		ATPS4rpp	5.96136
BPNT	0.0508873		ATPM	8.39		BPNT	0.0188967		CA2tex	0.000760881		BPNT	0.0373005
CA2t3pp	999.999		ATPPRT	0.0167755		CA2t3pp	1000		CAt6pp	-1000		CA2t3pp	999.999
CA2tex	0.000978688		ATPS4rpp	2.21478		CA2tex	0.00036343		CBMKr	0.100646		CA2tex	0.000717381
CAt6pp	-1000		BPNT	0.0436124		CAt6pp	-1000		CDPMEK	0.000383734		CAt6pp	-1000
CBMKr	0.129457		CA2t3pp	999.999		CBMKr	0.048073		CHORM	0.05044		CBMKr	0.0948921
CDPMEK	0.00049358		CA2tex	0.000838776		CDPMEK	0.000183288		CHORS	0.0597132		CDPMEK	0.000361795
CHORM	0.0648788		CAt6pp	-1000		CHORM	0.0240923		CHRPL	3.58194e-05		CHORM	0.0475563
CHORS	0.0768065		CBMKr	0.11095		CHORS	0.0285216		CLt3_2pp	0.000380441		CHORS	0.0562993
CHRPL	4.60729e-05		CDPMEK	0.000423018		CHRPL	1.71089e-05		CLtex	0.000760881		CHRPL	3.37716e-05
CLt3_2pp	0.000489344		CHORM	0.0556037		CLt3_2pp	0.000181715		CO2tex	0.0778322		CLt3_2pp	0.000358691
CLtex	0.000978688		CHORS	0.0658263		CLtex	0.00036343		CO2tpp	0.0778322		CLtex	0.000717381
CO2tex	0.100112		CHRPL	3.94864e-05		CO2tex	0.0371761		COBALT2tex	0.000507254		CO2tex	-2.1451
CO2tpp	0.100112		CLt3_2pp	0.000419388		CO2tpp	0.0371761		COBALT2tpp	0.000507254		CO2tpp	-2.1451
COBALT2tex	0.000652459		CLtex	0.000838776		COBALT2tex	0.000242287		CPPPGO2	3.58194e-05		COBALT2tex	0.000478254
COBALT2tpp	0.000652459		CO2tex	0.0858002		COBALT2tpp	0.000242287		CS	0.172723		COBALT2tpp	0.000478254
CPPPGO2	4.60729e-05		CO2tpp	0.0858002		CPPPGO2	1.71089e-05		CTPS2	0.0257836		CPPPGO2	3.37716e-05
CS	0.222166		COBALT2tex	0.000559184		CS	0.0825		CU2tex	0.000507254		CS	0.162848
CTPS2	0.0331643		COBALT2tpp	0.000559184		CTPS2	0.0123154		CU2tpp	0.000507254		CTPS2	0.0243095
CU2tex	0.000652459		CPPPGO2	3.94864e-05		CU2tex	0.000242287		CYSS	0.0395623		CU2tex	0.000478254
CU2tpp	0.000652459		CS	0.190405		CU2tpp	0.000242287		CYSTL	0.0247239		CU2tpp	0.000478254
CYSS	0.0508873		CTPS2	0.0284231		CYSS	0.0188967		CYTDt2pp	1000		CYSS	0.0373005
CYSTL	0.0318013		CU2tex	0.000559184		CYSTL	0.0118092		CYTDt2rpp	-1000		CYSTL	0.0233104
CYTDt2pp	1000		CU2tpp	0.000559184		CYTDt2pp	1000		CYTK1	0.0290547		CYTDt2pp	1000
CYTDt2rpp	-1000		CYSS	0.0436124		CYTDt2rpp	-1000		DALAt2pp	0.00223108		CYTDt2rpp	-1000
CYTK1	0.0373718		CYSTL	0.027255		CYTK1	0.0138778		DAPDC	0.0551266		CYTK1	0.0273936
DALAt2pp	0.00286974		CYTK1	0.0320291		DALAt2pp	0.00106566		DAPE	0.0595887		DALAt2pp	0.00210353
DAPDC	0.0709069		DALAt2pp	0.00245949		DAPDC	0.0263309		DASYN160	0.0102495		DAPDC	0.0519749
DAPE	0.0766464		DAPDC	0.0607701		DAPE	0.0284622		DASYN161	0.0120806		DAPE	0.056182
DASYN160	0.0131835		DAPE	0.0656891		DASYN160	0.00489561		DB4PS	0.000143278		DASYN160	0.00966352
DASYN161	0.0155388		DASYN160	0.0112988		DASYN161	0.00577023		DDPA	0.0597132		DASYN161	0.01139
DB4PS	0.000184292		DASYN161	0.0133174		DB4PS	6.84357e-05		DHAD1	0.140431		DB4PS	0.000135086
DDPA	0.0768065		DB4PS	0.000157946		DDPA	0.0285216		DHAD2	0.0466616		DDPA	0.0562993
DHAD1	0.18063		DDPA	0.0658263		DHAD1	0.0670759		DHAPT	8.68971		DHAD1	0.132402
DHAD2	0.0600188		DHAD1	0.154807		DHAD2	0.0222876		DHDPRy	0.0595887		DHAD2	0.0439939
DHAPT	8.31463		DHAD2	0.0514385		DHDPRy	0.0284622		DHDPS	0.0595887		DHAPT	1.34774
DHDPRy	0.0766464		DHAPT	7.84655		DHDPS	0.0284622		DHFR	0.00431102		DHDPRy	0.056182
DHDPS	0.0766464		DHDPRy	0.0656891		DHFR	0.00205913		DHFS	0.000107458		DHDPS	0.056182
DHFR	0.00554507		DHDPS	0.0656891		DHFS	5.13268e-05		DHNPA2	0.000107458		DHFR	0.00406455
DHFS	0.000138219		DHFR	0.00475235		DHNPA2	5.13268e-05		DHORD5	0.0531332		DHFS	0.000101315
DHNPA2	0.000138219		DHFS	0.000118459		DHORD5	0.0253787		DHORTS	-0.0531332		DHNPA2	0.000101315
DHORD5	0.0683429		DHNPA2	0.000118459		DHORTS	-0.0253787		DHPPDA2	7.16388e-05		DHORD5	0.0500955
DHORTS	-0.0683429		DHORD5	0.0585727		DHPPDA2	3.42178e-05		DHPS2	0.000107458		DHORTS	-0.0500955
DHPPDA2	9.21459e-05		DHORTS	-0.0585727		DHPS2	5.13268e-05		DHPTDCs	7.16388e-05		DHPPDA2	6.75432e-05
DHPS2	0.000138219		DHPPDA2	7.89728e-05		DHPTDCs	3.42178e-05		DHQS	0.0597132		DHPS2	0.000101315
DHPTDCs	9.21459e-05		DHPS2	0.000118459		DHQS	0.0285216		DHQTi	0.0597132		DHPTDCs	6.75432e-05
DHQS	0.0768065		DHPTDCs	7.89728e-05		DHQTi	0.0285216		DMATT	4.46538e-05		DHQS	0.0562993
DHQTi	0.0768065		DHQS	0.0658263		DMATT	2.13286e-05		DMPPS	0.000383734		DHQTi	0.0562993
DMATT	5.74362e-05		DHQTi	0.0658263		DMPPS	0.000183288		DM_4HBA	3.58194e-05		DMATT	4.21009e-05
DMPPS	0.00049358		DMATT	4.92252e-05		DM_4HBA	1.71089e-05		DM_5DRIB	7.16388e-05		DMPPS	0.000361795
DM_4HBA	4.60729e-05		DMPPS	0.000423018		DM_5DRIB	3.42178e-05		DM_HMFURN	7.16388e-05		DM_4HBA	3.37716e-05
DM_5DRIB	9.21459e-05		DM_4HBA	3.94864e-05		DM_HMFURN	3.42178e-05		DNMPPA	0.000107458		DM_5DRIB	6.75432e-05
DM_HMFURN	9.21459e-05		DM_5DRIB	7.89728e-05		DNMPPA	5.13268e-05		DNTPPA	0.000107458		DM_HMFURN	6.75432e-05
DNMPPA	0.000138219		DM_HMFURN	7.89728e-05		DNTPPA	5.13268e-05		DPCOAK	9.25201e-05		DNMPPA	0.000101315
DNTPPA	0.000138219		DNMPPA	0.000118459		DPCOAK	4.41916e-05		DPR	9.25201e-05		DNTPPA	0.000101315
DPCOAK	0.000119005		DNTPPA	0.000118459		DPR	4.41916e-05		DTMPK	0.00420356		DPCOAK	8.72306e-05
DPR	0.000119005		DPCOAK	0.000101992		DTMPK	0.0020078		DXPRIi	0.000383734		DPR	8.72306e-05
DTMPK	0.00540686		DPR	0.000101992		DXPRIi	0.000183288		DXPS	0.000455372		DTMPK	0.00396324
DXPRIi	0.00049358		DTMPK	0.0046339		DXPS	0.000217506		E4PD	3.58194e-05		DXPRIi	0.000361795
DXPS	0.000585725		DXPRIi	0.000423018		E4PD	1.71089e-05		EAR100x	0.0329956		DXPS	0.000429338
E4PD	4.60729e-05		DXPS	0.000501991		EAR100x	0.0157602		EAR120x	0.0329956		E4PD	3.37716e-05
EAR100x	0.0424408		E4PD	3.94864e-05		EAR120x	0.0157602		EAR121x	0.0241612		EAR100x	0.0311092
EAR120x	0.0424408		EAR100x	0.0363735		EAR121x	0.0115405		EAR140x	0.020499		EAR120x	0.0311092
EAR121x	0.0310775		EAR120x	0.0363735		EAR140x	0.00979121		EAR141x	0.0241612		EAR121x	0.0227799
EAR140x	0.0263669		EAR121x	0.0266347		EAR141x	0.0115405		EAR160x	0.020499		EAR140x	0.019327
EAR141x	0.0310775		EAR140x	0.0225975		EAR160x	0.00979121		EAR161x	0.0241612		EAR141x	0.0227799
EAR160x	0.0263669		EAR141x	0.0266347		EAR161x	0.0115405		EAR40x	0.0571569		EAR160x	0.019327
EAR161x	0.0310775		EAR160x	0.0225975		EAR40x	0.0273006		EAR60x	0.0571569		EAR161x	0.0227799
EAR40x	0.0735184		EAR161x	0.0266347		EAR60x	0.0273006		EAR80x	0.0571569		EAR40x	0.0538891
EAR60x	0.0735184		EAR40x	0.0630082		EAR80x	0.0273006		ENO	19.3489		EAR60x	0.0538891
EAR80x	0.0735184		EAR60x	0.0630082		ENO	-0.310973		ETOHt2rpp	-17.5346		EAR80x	0.0538891
ENO	19.1626		EAR80x	0.0630082		ETOHt2rpp	-6.88644		ETOHtex	-17.5346		EDA	7.78152
ETOHt2rpp	-15.8477		ENO	19.2823		ETOHtex	-6.88644		EX_ca2(e)	-0.000760881		EDD	7.78152
ETOHtex	-15.8477		ETOHt2rpp	-16.0839		EX_ac(e)	11.936		EX_cl(e)	-0.000760881		ENO	10.8652
EX_ac(e)	0.981142		ETOHtex	-16.0839		EX_ca2(e)	-0.00036343		EX_co2(e)	-0.0778322		ETOHt2rpp	-13.1376
EX_ca2(e)	-0.000978688		EX_ac(e)	1.19828		EX_cl(e)	-0.00036343		EX_cobalt2(e)	-0.000507254		ETOHtex	-13.1376
EX_cl(e)	-0.000978688		EX_ca2(e)	-0.000838776		EX_co2(e)	-0.0371761		EX_cu2(e)	-0.000507254		EX_ac(e)	3.79845
EX_co2(e)	-0.100112		EX_cl(e)	-0.000838776		EX_cobalt2(e)	-0.000242287		EX_etoh(e)	17.5346		EX_ca2(e)	-0.000717381
EX_cobalt2(e)	-0.000652459		EX_co2(e)	-0.0858002		EX_cu2(e)	-0.000242287		EX_fe2(e)	-0.00121304		EX_cl(e)	-0.000717381
EX_cu2(e)	-0.000652459		EX_cobalt2(e)	-0.000559184		EX_etoh(e)	6.88644		EX_fe3(e)	-0.0011414		EX_co2(e)	2.1451
EX_etoh(e)	15.8477		EX_cu2(e)	-0.000559184		EX_fe2(e)	-0.000579402		EX_for(e)	18.216		EX_cobalt2(e)	-0.000478254
EX_fe2(e)	-0.00156028		EX_etoh(e)	16.0839		EX_fe3(e)	-0.000545184		EX_glyclt(e)	0.000107458		EX_cu2(e)	-0.000478254
EX_fe3(e)	-0.00146814		EX_fe2(e)	-0.00133723		EX_for(e)	19.1479		EX_h2o(e)	4.31053		EX_etoh(e)	13.1376
EX_for(e)	17.7054		EX_fe3(e)	-0.00125825		EX_glyclt(e)	5.13268e-05		EX_h(e)	4.52194		EX_fe2(e)	-0.00114369
EX_glc(e)	-10		EX_for(e)	18.0334		EX_h2o(e)	-9.87708		EX_k(e)	-0.028527		EX_fe3(e)	-0.00107615
EX_glyclt(e)	0.000138219		EX_glyclt(e)	0.000118459		EX_h(e)	-18.1602		EX_mg2(e)	-0.00126814		EX_for(e)	17.5785
EX_h2o(e)	4.5633		EX_h2o(e)	3.55353		EX_k(e)	-0.0136258		EX_mn2(e)	-0.000507254		EX_glcn(e)	-10
EX_h(e)	-9.27792		EX_h(e)	-9.02375		EX_mg2(e)	-0.000605717		EX_mobd(e)	-0.000507254		EX_glyclt(e)	0.000101315
EX_k(e)	-0.0366931		EX_k(e)	-0.0314475		EX_mn2(e)	-0.000242287		EX_nh4(e)	-1.73219		EX_h2o(e)	8.04716
EX_mg2(e)	-0.00163115		EX_mg2(e)	-0.00139796		EX_mobd(e)	-0.000242287		EX_pi(e)	-0.154412		EX_h(e)	-17.1309
EX_mn2(e)	-0.000652459		EX_mn2(e)	-0.000559184		EX_nh4(e)	-0.827369		EX_sbt_D(e)	-10		EX_k(e)	-0.0268961
EX_mobd(e)	-0.000652459		EX_mobd(e)	-0.000559184		EX_pi(e)	-0.0737537		EX_so4(e)	-0.0401964		EX_mg2(e)	-0.00119564
EX_nh4(e)	-2.22804		EX_nh4(e)	-1.90952		EX_pyr(e)	-20		EX_succ(e)	0.0536066		EX_mn2(e)	-0.000478254
EX_pi(e)	-0.198613		EX_pi(e)	-0.170219		EX_so4(e)	-0.0191996		EX_zn2(e)	-0.000507254		EX_mobd(e)	-0.000478254
EX_so4(e)	-0.0517029		EX_so4(e)	-0.0443115		EX_succ(e)	0.0256048		Ec_biomass_iAF1260_core_59p81M	0.160625		EX_nh4(e)	-1.63316
EX_succ(e)	0.0689518		EX_succ(e)	0.0590945		EX_zn2(e)	-0.000242287		F6PA	8.68971		EX_pi(e)	-0.145584
EX_zn2(e)	-0.000652459		EX_xyl_D(e)	-12		Ec_biomass_iAF1260_core_59p81M	0.0767216		FBA	1.17109		EX_so4(e)	-0.0378984
Ec_biomass_iAF1260_core_59p81M	0.206605		EX_zn2(e)	-0.000559184		FBA	-0.0664889		FCLT	3.58194e-05		EX_succ(e)	0.0505418
F6PA	8.31463		Ec_biomass_iAF1260_core_59p81M	0.177069		FBP	0.0664889		FE2tex	0.00121304		EX_zn2(e)	-0.000478254
FBA	1.50632		F6PA	7.84655		FCLT	1.71089e-05		FE2tpp	0.00121304		Ec_biomass_iAF1260_core_59p81M	0.151442
FCLT	4.60729e-05		FCLT	3.94864e-05		FE2tex	0.000579402		FE3abcpp	0.0011414		F6PA	1.34774
FE2tex	0.00156028		FE2tex	0.00133723		FE2tpp	0.000579402		FE3tex	0.0011414		FCLT	3.37716e-05
FE2tpp	0.00156028		FE2tpp	0.00133723		FE3abcpp	0.000545184		FMNAT	3.58194e-05		FE2tex	0.00114369
FE3abcpp	0.00146814		FE3abcpp	0.00125825		FE3tex	0.000545184		FORtex	-18.216		FE2tpp	0.00114369
FE3tex	0.00146814		FE3tex	0.00125825		FLDR	0.00401561		FORtppi	18.216		FE3abcpp	0.00107615
FLDR	0.0165718		FLDR	0.0140522		FMNAT	1.71089e-05		FRD2	0.0534991		FE3tex	0.00107615
FMNAT	4.60729e-05		FMNAT	3.94864e-05		FORtex	-19.1479		FUM	0.113558		FLDR	0.00409196
FORtex	-17.7054		FORtex	-18.0334		FORtppi	19.1479		G1PACT	0.0151727		FMNAT	3.37716e-05
FORtppi	17.7054		FORtppi	18.0334		FRD2	0.0255535		G1SAT	0.000573111		FORtex	-17.5785
FRD2	0.0688136		FRD2	0.058976		FUM	0.0542405		G3PAT160	0.0102495		FORtppi	17.5785
FUM	0.146065		FUM	0.125184		G1PACT	0.00724712		G3PAT161	0.0120806		FRD2	0.0504405
G1PACT	0.0195159		G1PACT	0.0167259		G1SAT	0.000273743		G3PD2	-0.0223301		FUM	0.107066
G1SAT	0.000737167		G1SAT	0.000631782		G3PAT160	0.00489561		G5SADs	0.0355142		G1PACT	0.0143052
G3PAT160	0.0131835		G3PAT160	0.0112988		G3PAT161	0.00577023		G5SD	0.0355142		G1SAT	0.000540345
G3PAT161	0.0155388		G3PAT161	0.0133174		G3PD2	-0.0106658		GAPD	19.6157		G3PAT160	0.00966352
G3PD2	-0.0287222		G3PD2	-0.0246161		G5SADs	0.0169631		GARFT	0.0540539		G3PAT161	0.01139
G5SADs	0.0456804		G5SADs	0.03915		G5SD	0.0169631		GART	0.017734		G3PD2	-0.0210535
G5SD	0.0456804		G5SD	0.03915		GAPD	-0.183565		GCALDD	0.000107458		G5SADs	0.0334838
GAPD	19.5057		GAPD	19.5763		GARFT	0.0258185		GF6PTA	0.0151727		G5SD	0.0334838
GARFT	0.0695272		GARFT	0.0595876		GART	0.00847053		GHMT2r	0.170187		GAPD	11.1166
GART	0.0228104		GART	0.0195495		GCALDD	5.13268e-05		GK1	0.0390697		GARFT	0.0509636
GCALDD	0.000138219		GCALDD	0.000118459		GF6PTA	0.00724712		GLCtex	-1000		GART	0.0167201
GF6PTA	0.0195159		GF6PTA	0.0167259		GHMT2r	0.0812887		GLCtexi	1000		GCALDD	0.000101315
GHMT2r	0.218904		GHMT2r	0.18761		GK1	0.0186614		GLNS	0.290333		GF6PTA	0.0143052
GK1	0.0502536		GK1	0.0430694		GLCtex	-1000		GLU5K	0.0355142		GHMT2r	0.160457
GLCptspp	10		GLCtex	-1000		GLCtexi	1000		GLUDy	-1.36283		GK1	0.036836
GLCtex	-990		GLCtexi	1000		GLNS	0.138676		GLUPRT	0.0717879		GLCNt2rpp	10
GLCtexi	1000		GLNS	0.320056		GLU5K	0.0169631		GLUR	-0.00446217		GLCNtex	10
GLNS	0.373443		GLU5K	0.03915		GLUDy	-0.650946		GLUTRR	0.000573111		GLNS	0.273735
GLU5K	0.0456804		GLUDy	-1.50235		GLUPRT	0.034289		GLUTRS	0.000573111		GLU5K	0.0334838
GLUDy	-1.75295		GLUPRT	0.0791371		GLUR	-0.00213133		GLYCLTt2rpp	-1000		GLUDy	-1.28491
GLUPRT	0.0923376		GLUR	-0.00491898		GLUTRR	0.000273743		GLYCLTt4pp	1000		GLUPRT	0.0676837
GLUR	-0.00573949		GLUTRR	0.000631782		GLUTRS	0.000273743		GLYCLTtex	-0.000107458		GLUR	-0.00420706
GLUTRR	0.000737167		GLUTRS	0.000631782		GLYCLTt2rpp	-5.13268e-05		GMPS2	0.0390697		GLUTRR	0.000540345
GLUTRS	0.000737167		GLYCLTt2rpp	-0.000118459		GLYCLTtex	-5.13268e-05		GRTT	4.46538e-05		GLUTRS	0.000540345
GLYCLTt2rpp	-1000		GLYCLTtex	-0.000118459		GMPS2	0.0186614		GRXR	0.0170873		GLYCLTt2rpp	-1000
GLYCLTt4pp	1000		GMPS2	0.0430694		GRTT	2.13286e-05		GTHOr	0.0170873		GLYCLTt4pp	1000
GLYCLTtex	-0.000138219		GRTT	4.92252e-05		GRXR	0.00414604		GTPCI	0.000107458		GLYCLTtex	-0.000101315
GMPS2	0.0502536		GTPCI	0.000118459		GTHOr	0.00414604		GTPCII2	7.16388e-05		GMPS2	0.036836
GRTT	5.74362e-05		GTPCII2	7.89728e-05		GTPCI	5.13268e-05		H2Otex	-4.31053		GND	2.21848
GRXR	0.00540686		H2Otex	-3.55353		GTPCII2	3.42178e-05		H2Otpp	-4.31053		GNK	10
GTHOr	0.00540686		H2Otpp	-3.55353		H2Otex	9.87708		HBZOPT	3.58194e-05		GRTT	4.21009e-05
GTPCI	0.000138219		HBZOPT	3.94864e-05		H2Otpp	9.87708		HCO3E	0.459353		GRXR	0.0120184
GTPCII2	9.21459e-05		HCO3E	0.506379		HBZOPT	1.71089e-05		HISTD	0.0152176		GTHOr	0.0120184
H2Otex	-4.5633		HISTD	0.0167755		HCO3E	0.219407		HISTP	0.0152176		GTPCI	0.000101315
H2Otpp	-4.5633		HISTP	0.0167755		HISTD	0.0072686		HMBS	7.16388e-05		GTPCII2	6.75432e-05
HBZOPT	4.60729e-05		HMBS	7.89728e-05		HISTP	0.0072686		HPPK2	0.000107458		H2Otex	-8.04716
HCO3E	0.590846		HPPK2	0.000118459		HMBS	3.42178e-05		HSDy	-0.112136		H2Otpp	-8.04716
HISTD	0.0195738		HSDy	-0.123616		HPPK2	5.13268e-05		HSK	0.0874122		HBZOPT	3.37716e-05
HISTP	0.0195738		HSK	0.0963609		HSDy	-0.0535611		HSST	0.0247239		HCO3E	0.433092
HMBS	9.21459e-05		HSST	0.027255		HSK	0.0417519		HSTPT	0.0152176		HISTD	0.0143476
HPPK2	0.000138219		HSTPT	0.0167755		HSST	0.0118092		Htex	-4.52194		HISTP	0.0143476
HSDy	-0.144236		Htex	9.02375		HSTPT	0.0072686		ICDHyr	0.172723		HMBS	6.75432e-05
HSK	0.112435		ICDHyr	0.190405		Htex	18.1602		ICHORS	-1000		HPPK2	0.000101315
HSST	0.0318013		ICHORS	-1000		ICDHyr	0.0825		ICHORSi	1000		HSDy	-0.105725
HSTPT	0.0195738		ICHORSi	1000		ICHORS	-1000		IG3PS	0.0152176		HSK	0.0824148
Htex	9.27792		IG3PS	0.0167755		ICHORSi	1000		IGPDH	0.0152176		HSST	0.0233104
ICDHyr	0.222166		IGPDH	0.0167755		IG3PS	0.0072686		IGPS	0.00912993		HSTPT	0.0143476
ICHORS	-1000		IGPS	0.0100646		IGPDH	0.0072686		ILETA	-0.0466616		Htex	17.1309
ICHORSi	1000		ILETA	-0.0514385		IGPS	0.00436086		IMPC	-0.0869697		ICDHyr	0.162848
IG3PS	0.0195738		IMPC	-0.0958731		ILETA	-0.0222876		IMPD	0.0390697		IG3PS	0.0143476
IGPDH	0.0195738		IMPD	0.0430694		IMPC	-0.0415405		IPDDI	-0.00033908		IGPDH	0.0143476
IGPS	0.0117434		INSt2pp	1000		IMPD	0.0186614		IPMD	0.0723616		IGPS	0.00860797
ILETA	-0.0600188		INSt2rpp	-1000		IPDDI	-0.000161959		IPPMIa	-0.0723616		ILETA	-0.0439939
IMPC	-0.111865		IPDDI	-0.000373793		IPMD	0.0345631		IPPMIb	-0.0723616		IMPC	-0.0819975
IMPD	0.0502536		IPMD	0.0797696		IPPMIa	-0.0345631		IPPS	0.0723616		IMPD	0.036836
IPDDI	-0.000436143		IPPMIa	-0.0797696		IPPMIb	-0.0345631		K2L4Aabcpp	0.00312416		IPDDI	-0.000319694
IPMD	0.0930756		IPPMIb	-0.0797696		IPPS	0.0345631		K2L4Atex	0.00312416		IPMD	0.0682246
IPPMIa	-0.0930756		IPPS	0.0797696		K2L4Aabcpp	0.00149224		KARA1	-0.140431		IPPMIa	-0.0682246
IPPMIb	-0.0930756		K2L4Aabcpp	0.00344399		K2L4Atex	0.00149224		KARA2	0.0466616		IPPMIb	-0.0682246
IPPS	0.0930756		K2L4Atex	0.00344399		KARA1	-0.0670759		KAS14	0.0571569		IPPS	0.0682246
K2L4Aabcpp	0.00401847		KARA1	-0.154807		KARA2	0.0222876		KDOCT2	0.00624832		K2L4Aabcpp	0.00294555
K2L4Atex	0.00401847		KARA2	0.0514385		KAS14	0.0273006		KDOPP	0.00624832		K2L4Atex	0.00294555
KARA1	-0.18063		KAS14	0.0630082		KDOCT2	0.00298447		KDOPS	0.00624832		KARA1	-0.132402
KARA2	0.0600188		KDOCT2	0.00688798		KDOPP	0.00298447		Kt2pp	0.028527		KARA2	0.0439939
KAS14	0.0735184		KDOPP	0.00688798		KDOPS	0.00298447		Ktex	0.028527		KAS14	0.0538891
KDOCT2	0.00803694		KDOPS	0.00688798		Kt2pp	0.0136258		LEUTAi	0.0723616		KDOCT2	0.0058911
KDOPP	0.00803694		Kt2pp	0.0314475		Ktex	0.0136258		LPADSS	0.00312416		KDOPP	0.0058911
KDOPS	0.00803694		Ktex	0.0314475		LEUTAi	0.0345631		MCOATA	0.387601		KDOPS	0.0058911
Kt2pp	0.0366931		LEUTAi	0.0797696		LPADSS	0.00149224		MCTP1App	0.00223108		Kt2pp	0.0268961
Ktex	0.0366931		LPADSS	0.00344399		MCOATA	0.185135		MDH	0.113558		Ktex	0.0268961
LEUTAi	0.0930756		MCOATA	0.427282		MCTP1App	0.00106566		MECDPDH2	0.000383734		LEUTAi	0.0682246
LPADSS	0.00401847		MCTP1App	0.00245949		MDH	0.0542405		MECDPS	0.000383734		LPADSS	0.00294555
MCOATA	0.498555		MDH	0.125184		MECDPDH2	0.000183288		MEPCT	0.000383734		MCOATA	0.365442
MCTP1App	0.00286974		MECDPDH2	0.000423018		MECDPS	0.000183288		METAT	0.000179097		MCTP1App	0.00210353
MDH	0.146065		MECDPS	0.000423018		MEPCT	0.000183288		METS	0.0247955		MDH	0.107066
MECDPDH2	0.00049358		MEPCT	0.000423018		METAT	8.55446e-05		MG2t3_2pp	0.00126814		MECDPDH2	0.000361795
MECDPS	0.00049358		METAT	0.000197432		METS	0.0118434		MG2tex	0.00126814		MECDPS	0.000361795
MEPCT	0.00049358		METS	0.027334		MG2t3_2pp	0.000605717		MN2tpp	0.000507254		MEPCT	0.000361795
METAT	0.000230365		MG2t3_2pp	0.00139796		MG2tex	0.000605717		MNtex	0.000507254		METAT	0.000168858
METS	0.0318934		MG2tex	0.00139796		MN2tpp	0.000242287		MOAT	0.00312416		METS	0.023378
MG2t3_2pp	0.00163115		MN2tpp	0.000559184		MNtex	0.000242287		MOAT2	0.00312416		MG2t3_2pp	0.00119564
MG2tex	0.00163115		MNtex	0.000559184		MOAT	0.00149224		MOBDabcpp	0.000507254		MG2tex	0.00119564
MN2tpp	0.000652459		MOAT	0.00344399		MOAT2	0.00149224		MOBDtex	0.000507254		MN2tpp	0.000478254
MNtex	0.000652459		MOAT2	0.00344399		MOBDabcpp	0.000242287		MOHMT	9.25201e-05		MNtex	0.000478254
MOAT	0.00401847		MOBDabcpp	0.000559184		MOBDtex	0.000242287		MPTG	0.00223108		MOAT	0.00294555
MOAT2	0.00401847		MOBDtex	0.000559184		MOHMT	4.41916e-05		MTHFC	0.141059		MOAT2	0.00294555
MOBDabcpp	0.000652459		MOHMT	0.000101992		MPTG	0.00106566		MTHFD	0.141059		MOBDabcpp	0.000478254
MOBDtex	0.000652459		MPTG	0.00245949		MTHFC	0.0673761		MTHFR2	0.0247955		MOBDtex	0.000478254
MOHMT	0.000119005		MTHFC	0.1555		MTHFD	0.0673761		NADK	7.17995e-05		MOHMT	8.72306e-05
MPTG	0.00286974		MTHFD	0.1555		MTHFR2	0.0118434		NADS1	0.000365904		MPTG	0.00210353
MTHFC	0.181439		MTHFR2	0.027334		NADK	3.42946e-05		NAt3pp	1000		MTHFC	0.132995
MTHFD	0.181439		NADK	7.91498e-05		NADS1	0.000174772		NDPK1	-999.514		MTHFD	0.132995
MTHFR2	0.0318934		NADS1	0.000403363		NAt3pp	1000		NDPK2	0.0641023		MTHFR2	0.023378
NADK	9.23525e-05		NAt3pp	1000		NDPK1	-999.142		NDPK3	0.0247146		NADK	6.76946e-05
NADS1	0.000470646		NDPK1	-999.865		NDPK2	0.0326259		NDPK4	0.00420356		NADS1	0.000344985
NAt3pp	1000		NDPK2	0.0752986		NDPK3	0.0118048		NDPK5	0.00434009		NAt3pp	1000
NDPK1	-999.369		NDPK3	0.0320291		NDPK4	0.0020078		NDPK7	0.00434009		NDPK1	1000
NDPK2	0.082452		NDPK4	0.0046339		NDPK5	0.00207302		NDPK8	0.00420356		NDPK2	0.0604375
NDPK3	0.0373718		NDPK5	0.0047844		NDPK6	-0.0020078		NH4tex	1.73219		NDPK3	0.0273936
NDPK4	0.00540686		NDPK6	-0.0046339		NDPK7	0.00207302		NH4tpp	1.73219		NDPK4	0.00396324
NH4tex	2.22804		NH4tex	1.90952		NH4tex	0.827369		NNATr	0.000365904		NDPK5	0.00409196
NH4tpp	2.22804		NH4tpp	1.90952		NH4tpp	0.827369		NNDPR	0.000365904		NDPK8	0.00396324
NNATr	0.000470646		NNATr	0.000403363		NNATr	0.000174772		OCBT	0.0475129		NH4tex	1.63316
NNDPR	0.000470646		NNDPR	0.000403363		NNDPR	0.000174772		OCTDPS	3.58194e-05		NH4tpp	1.63316
OCBT	0.0611138		OCBT	0.052377		OCBT	0.0226943		OHPBAT	3.58194e-05		NNATr	0.000344985
OCTDPS	4.60729e-05		OCTDPS	3.94864e-05		OCTDPS	1.71089e-05		OMCDC	0.0723616		NNDPR	0.000344985
OHPBAT	4.60729e-05		OHPBAT	3.94864e-05		OHPBAT	1.71089e-05		OMPDC	0.0531332		OCBT	0.0447966
OMCDC	0.0930756		OMCDC	0.0797696		OMCDC	0.0345631		OPHBDC	3.58194e-05		OCTDPS	3.37716e-05
OMPDC	0.0683429		OMPDC	0.0585727		OMPDC	0.0253787		OPHHX3	3.58194e-05		OHPBAT	3.37716e-05
OPHBDC	4.60729e-05		OPHBDC	3.94864e-05		OPHBDC	1.71089e-05		ORPT	-0.0531332		OMCDC	0.0682246
OPHHX3	4.60729e-05		OPHHX3	3.94864e-05		OPHHX3	1.71089e-05		P5CR	0.0355142		OMPDC	0.0500955
ORPT	-0.0683429		ORPT	-0.0585727		ORPT	-0.0253787		PANTS	9.25201e-05		OPHBDC	3.37716e-05
P5CR	0.0456804		P5CR	0.03915		P5CR	0.0169631		PAPPT3	0.00446217		OPHHX3	3.37716e-05
PANTS	0.000119005		PANTS	0.000101992		PANTS	4.41916e-05		PAPSR	0.0395623		ORPT	-0.0500955
PAPPT3	0.00573949		PAPPT3	0.00491898		PAPPT3	0.00213133		PDX5PO2	3.58194e-05		P5CR	0.0334838
PAPSR	0.0508873		PAPSR	0.0436124		PAPSR	0.0188967		PDX5PS	3.58194e-05		PANTS	8.72306e-05
PDX5PO2	4.60729e-05		PDX5PO2	3.94864e-05		PDX5PO2	1.71089e-05		PE160abcpp	0.00666273		PAPPT3	0.00420706
PDX5PS	4.60729e-05		PDX5PS	3.94864e-05		PDX5PS	1.71089e-05		PE161abcpp	0.00785296		PAPSR	0.0373005
PE160abcpp	0.00856998		PE160abcpp	0.00734482		PE160abcpp	0.00318241		PERD	3.58194e-05		PDX5PO2	3.37716e-05
PE161abcpp	0.0101009		PE161abcpp	0.0086569		PE161abcpp	0.00375092		PFK	1.17109		PDX5PS	3.37716e-05
PERD	4.60729e-05		PERD	3.94864e-05		PERD	1.71089e-05		PFL	18.2334		PE160abcpp	0.00628182
PFK	1.50632		PFL	18.0525		PFL	19.1562		PGAMT	-0.0151727		PE161abcpp	0.007404
PFL	17.7277		PGAMT	-0.0167259		PGAMT	-0.00724712		PGCD	0.266742		PERD	3.37716e-05
PGAMT	-0.0195159		PGCD	0.29405		PGCD	0.127408		PGK	-19.6157		PFL	17.5949
PGCD	0.343099		PGK	-19.5763		PGK	0.183565		PGM	-19.3489		PGAMT	-0.0143052
PGI	10		PGM	-19.2823		PGM	0.310973		PHETA1	-0.028254		PGCD	0.251492
PGK	-19.5057		PHETA1	-0.0311464		PHETA1	-0.0134953		PIt2rpp	0.154412		PGK	-11.1166
PGM	-19.1626		PIt2rpp	0.170219		PIt2rpp	0.0737537		PItex	0.154412		PGM	-10.8652
PHETA1	-0.0363418		PItex	0.170219		PItex	0.0737537		PMDPHT	7.16388e-05		PHETA1	-0.0266387
PIt2rpp	0.198613		PMDPHT	7.89728e-05		PMDPHT	3.42178e-05		PMPK	3.58194e-05		PIt2rpp	0.145584
PItex	0.198613		PMPK	3.94864e-05		PMPK	1.71089e-05		PNTK	9.25201e-05		PItex	0.145584
PMDPHT	9.21459e-05		PNTK	0.000101992		PNTK	4.41916e-05		PPBNGS	0.000286555		PMDPHT	6.75432e-05
PMPK	4.60729e-05		PPBNGS	0.000315891		PPBNGS	0.000136871		PPC	0.529099		PMPK	3.37716e-05
PNTK	0.000119005		PPC	0.583265		PPC	0.252721		PPCDC	9.25201e-05		PNTK	8.72306e-05
PPBNGS	0.000368584		PPCDC	0.000101992		PPCDC	4.41916e-05		PPKr	-0.50084		PPBNGS	0.000270173
PPC	0.680557		PPKr	-999.457		PPKr	-0.239223		PPNCL2	9.25201e-05		PPC	0.49885
PPCDC	0.000119005		PPM	-1000		PPNCL2	4.41916e-05		PPND	0.022186		PPCDC	8.72306e-05
PPKr	-0.644209		PPNCL2	0.000101992		PPND	0.010597		PPNDH	0.028254		PPKr	-0.472207
PPNCL2	0.000119005		PPND	0.0244573		PPNDH	0.0134953		PPPGO3	3.58194e-05		PPNCL2	8.72306e-05
PPND	0.0285369		PPNDH	0.0311464		PPPGO3	1.71089e-05		PRAGSr	0.0717879		PPND	0.0209176
PPNDH	0.0363418		PPPGO3	3.94864e-05		PPS	0.625853		PRAIS	0.0717879		PPNDH	0.0266387
PPPGO3	4.60729e-05		PRAGSr	0.0791371		PRAGSr	0.034289		PRAIi	0.00912993		PPPGO3	3.37716e-05
PRAGSr	0.0923376		PRAIS	0.0791371		PRAIS	0.034289		PRAMPC	0.0152176		PRAGSr	0.0676837
PRAIS	0.0923376		PRAIi	0.0100646		PRAIi	0.00436086		PRASCSi	0.0717521		PRAIS	0.0676837
PRAIi	0.0117434		PRAMPC	0.0167755		PRAMPC	0.0072686		PRATPP	0.0152176		PRAIi	0.00860797
PRAMPC	0.0195738		PRASCSi	0.0790976		PRASCSi	0.0342719		PRFGS	0.0717879		PRAMPC	0.0143476
PRASCSi	0.0922915		PRATPP	0.0167755		PRATPP	0.0072686		PRMICI	0.0152176		PRASCSi	0.0676499
PRATPP	0.0195738		PRFGS	0.0791371		PRFGS	0.034289		PROt2rpp	-1000		PRATPP	0.0143476
PRFGS	0.0923376		PRMICI	0.0167755		PRMICI	0.0072686		PROt4pp	1000		PRFGS	0.0676837
PRMICI	0.0195738		PRPPS	-999.835		PROt2rpp	-1000		PRPPS	0.149778		PRMICI	0.0143476
PROt2rpp	-0.000138219		PSCVT	0.0658263		PROt4pp	1000		PSCVT	0.0597132		PROt2rpp	-1000
PROt4pp	0.000138219		PSD160	0.0112988		PRPPS	0.0715404		PSD160	0.0102495		PROt4pp	1000
PRPPS	0.192653		PSD161	0.0133174		PSCVT	0.0285216		PSD161	0.0120806		PRPPS	0.141215
PSCVT	0.0768065		PSERT	0.29405		PSD160	0.00489561		PSERT	0.266742		PSCVT	0.0562993
PSD160	0.0131835		PSP_L	0.29405		PSD161	0.00577023		PSP_L	0.266742		PSD160	0.00966352
PSD161	0.0155388		PSSA160	0.0112988		PSERT	0.127408		PSSA160	0.0102495		PSD161	0.01139
PSERT	0.343099		PSSA161	0.0133174		PSP_L	0.127408		PSSA161	0.0120806		PSERT	0.251492
PSP_L	0.343099		PTAr	1000		PSSA160	0.00489561		PTAr	-0.0933235		PSP_L	0.251492
PSSA160	0.0131835		PTPATi	0.000101992		PSSA161	0.00577023		PTPATi	9.25201e-05		PSSA160	0.00966352
PSSA161	0.0155388		PYK	10.709		PTAr	11.8914		QULNS	0.000365904		PSSA161	0.01139
PTAr	0.861104		QULNS	0.000403363		PTPATi	4.41916e-05		RBFK	3.58194e-05		PTAr	3.71046
PTPATi	0.000119005		R15BPK	1000		PYRt2rpp	20		RBFSa	0.000143278		PTPATi	8.72306e-05
QULNS	0.000470646		R1PK	1000		PYRtex	20		RBFSb	7.16388e-05		PYK	8.89586
RBFK	4.60729e-05		RBFK	3.94864e-05		QULNS	0.000174772		RHCCE	7.16388e-05		QULNS	0.000344985
RBFSa	0.000184292		RBFSa	0.000157946		RBFK	1.71089e-05		RNDR1b	0.00420356		RBFK	3.37716e-05
RBFSb	9.21459e-05		RBFSb	7.89728e-05		RBFSa	6.84357e-05		RNDR2b	0.00434009		RBFSa	0.000135086
RHCCE	9.21459e-05		RHCCE	7.89728e-05		RBFSb	3.42178e-05		RNDR3b	0.00434009		RBFSb	6.75432e-05
RNDR4b	0.00540686		RNDR2	0.0047844		RHCCE	3.42178e-05		RNDR4b	0.00420356		RHCCE	6.75432e-05
RNTR1c	0.00540686		RNTR1c	0.0046339		RNDR2b	0.00207302		RPE	-0.124029		RNDR1b	0.00396324
RNTR2c	0.00558247		RNTR3c	0.0047844		RNDR3b	0.00207302		RPI	-0.117638		RNDR2b	0.00409196
RNTR3c	0.00558247		RNTR4c	0.0046339		RNTR1c	0.0020078		SADT2	0.0395623		RNDR4b	0.00396324
RPE	-0.159533		RPE	-4.13673		RNTR4c	0.0020078		SBTPD	10		RNTR3c	0.00409196
RPI	-0.151312		RPI	-4.12968		RPE	-0.0592418		SBTptspp	10		RPE	1.36205
SADT2	0.0508873		SADT2	0.0436124		RPI	-0.0561889		SBTtex	10		RPI	-0.850406
SDPDS	0.0766464		SDPDS	0.0656891		SADT2	0.0188967		SDPDS	0.0595887		SADT2	0.0373005
SDPTA	-0.0766464		SDPTA	-0.0656891		SDPDS	0.0284622		SDPTA	-0.0595887		SDPDS	0.056182
SERAT	0.0508873		SERAT	0.0436124		SDPTA	-0.0284622		SERAT	0.0395623		SDPTA	-0.056182
SHCHD2	4.60729e-05		SERt2rpp	-1000		SERAT	0.0188967		SHCHD2	3.58194e-05		SERAT	0.0373005
SHCHF	4.60729e-05		SERt4pp	1000		SHCHD2	1.71089e-05		SHCHF	3.58194e-05		SHCHD2	3.37716e-05
SHK3Dr	0.0768065		SHCHD2	3.94864e-05		SHCHF	1.71089e-05		SHK3Dr	0.0597132		SHCHF	3.37716e-05
SHKK	0.0768065		SHCHF	3.94864e-05		SHK3Dr	0.0285216		SHKK	0.0597132		SHK3Dr	0.0562993
SHSL1	0.0318013		SHK3Dr	0.0658263		SHKK	0.0285216		SHSL1	0.0247239		SHKK	0.0562993
SO4tex	0.0517029		SHKK	0.0658263		SHSL1	0.0118092		SO4tex	0.0401964		SHSL1	0.0233104
SUCCt3pp	0.0689518		SHSL1	0.027255		SO4tex	0.0191996		SUCCt3pp	0.0536066		SO4tex	0.0378984
SUCCtex	-0.0689518		SO4tex	0.0443115		SUCCt3pp	0.0256048		SUCCtex	-0.0536066		SUCCt3pp	0.0505418
SUCOAS	0.108448		SUCCt3pp	0.0590945		SUCCtex	-0.0256048		SUCOAS	0.0843126		SUCCtex	-0.0505418
SULRi	0.0508873		SUCCtex	-0.0590945		SUCOAS	0.0402714		SULRi	0.0395623		SUCOAS	0.0794924
SULabcpp	0.0517029		SUCOAS	0.092944		SULRi	0.0188967		SULabcpp	0.0401964		SULRi	0.0373005
T2DECAI	0.0310775		SULRi	0.0436124		SULabcpp	0.0191996		T2DECAI	0.0241612		SULabcpp	0.0378984
TALA	-0.0413404		SULabcpp	0.0443115		T2DECAI	0.0115405		TALA	-0.0321401		T2DECAI	0.0227799
TDSK	0.00401847		T2DECAI	0.0266347		TALA	-0.0153515		TDSK	0.00312416		TALA	0.709191
THD2pp	3.02657		TALA	3.96457		TDSK	0.00149224		THD2pp	2.353		TDSK	0.00294555
THDPS	0.0766464		TDSK	0.00344399		THD2pp	1.1239		THDPS	0.0595887		THDPS	0.056182
THRD_L	0.0600188		THD2pp	2.59389		THDPS	0.0284622		THRD_L	0.0466616		THRD_L	0.0439939
THRS	0.112435		THDPS	0.0656891		THRD_L	0.0222876		THRS	0.0874122		THRS	0.0824148
THRt2rpp	-1000		THMDt2pp	1000		THRS	0.0417519		THRt2rpp	-0.000107458		THRt2rpp	-0.000101315
THRt4pp	1000		THMDt2rpp	-1000		THRt2rpp	-1000		THRt4pp	0.000107458		THRt4pp	0.000101315
THZPSN	4.60729e-05		THRD_L	0.0514385		THRt4pp	1000		THZPSN	3.58194e-05		THZPSN	3.37716e-05
TKT1	-0.0413404		THRS	0.0963609		THZPSN	1.71089e-05		TKT1	-0.0321401		TKT1	0.709191
TKT2	-0.118193		THRt2rpp	-1000		TKT1	-0.0153515		TKT2	-0.0918892		TKT2	0.652858
TMDS	0.00540686		THRt4pp	1000		TKT2	-0.0438903		TMDS	0.00420356		TMDS	0.00396324
TMPK	4.60729e-05		THZPSN	3.94864e-05		TMDS	0.0020078		TMPK	3.58194e-05		TMPK	3.37716e-05
TMPPP	4.60729e-05		TKT1	3.96457		TMPK	1.71089e-05		TMPPP	3.58194e-05		TMPPP	3.37716e-05
TPI	9.79176		TKT2	3.8987		TMPPP	1.71089e-05		TPI	9.8381		TPI	1.32634
TRDR	0.0508873		TMDS	0.0046339		TPI	-0.0773295		TRDR	0.0395623		TRDR	0.0373005
TRPAS2	-0.0117434		TMPK	3.94864e-05		TRDR	0.0188967		TRPAS2	-0.00912993		TRPAS2	-0.00860797
TRPS3	0.0117434		TMPPP	3.94864e-05		TRPAS2	-0.00436086		TRPS3	0.00912993		TRPS3	0.00860797
TYRTA	-0.0285369		TPI	7.82153		TRPS3	0.00436086		TYRTA	-0.022186		TYRTA	-0.0209176
U23GAAT	0.00803694		TRDR	0.0483969		TYRTA	-0.010597		U23GAAT	0.00624832		U23GAAT	0.0058911
UAAGDS	0.00573949		TRPAS2	-0.0100646		U23GAAT	0.00298447		UAAGDS	0.00446217		UAAGDS	0.00420706
UAGAAT	0.00803694		TRPS3	0.0100646		UAAGDS	0.00213133		UAGAAT	0.00624832		UAGAAT	0.0058911
UAGCVT	0.00573949		TYRTA	-0.0244573		UAGAAT	0.00298447		UAGCVT	0.00446217		UAGCVT	0.00420706
UAGDP	0.0195159		U23GAAT	0.00688798		UAGCVT	0.00213133		UAGDP	0.0151727		UAGDP	0.0143052
UAGPT3	0.00573949		UAAGDS	0.00491898		UAGDP	0.00724712		UAGPT3	0.00446217		UAGPT3	0.00420706
UAMAGS	0.00573949		UAGAAT	0.00688798		UAGPT3	0.00213133		UAMAGS	0.00446217		UAMAGS	0.00420706
UAMAS	0.00573949		UAGCVT	0.00491898		UAMAGS	0.00213133		UAMAS	0.00446217		UAMAS	0.00420706
UAPGR	0.00573949		UAGDP	0.0167259		UAMAS	0.00213133		UAPGR	0.00446217		UAPGR	0.00420706
UDCPDP	0.00573949		UAGPT3	0.00491898		UAPGR	0.00213133		UDCPDP	0.00446217		UDCPDP	0.00420706
UDCPDPS	1.13633e-05		UAMAGS	0.00491898		UDCPDP	0.00213133		UDCPDPS	8.83438e-06		UDCPDPS	8.32931e-06
UGMDDS	0.00573949		UAMAS	0.00491898		UDCPDPS	4.21969e-06		UGMDDS	0.00446217		UGMDDS	0.00420706
UHGADA	0.00803694		UAPGR	0.00491898		UGMDDS	0.00213133		UHGADA	0.00624832		UHGADA	0.0058911
UMPK	0.0781009		UDCPDP	0.00491898		UHGADA	0.00298447		UMPK	0.0607195		UMPK	0.0572481
UPP3MT	4.60729e-05		UDCPDPS	9.73879e-06		UMPK	0.0290023		UPP3MT	3.58194e-05		UPP3MT	3.37716e-05
UPP3S	9.21459e-05		UGMDDS	0.00491898		UPP3MT	1.71089e-05		UPP3S	7.16388e-05		UPP3S	6.75432e-05
UPPDC1	4.60729e-05		UHGADA	0.00688798		UPP3S	3.42178e-05		UPPDC1	3.58194e-05		UPPDC1	3.37716e-05
URIDK2r	-0.00540686		UMPK	0.0669356		UPPDC1	1.71089e-05		URIDK2r	-0.00420356		URIDK2r	-0.00396324
USHD	0.00401847		UPP3MT	3.94864e-05		URIDK2r	-0.0020078		USHD	0.00312416		USHD	0.00294555
VALTA	999.792		UPP3S	7.89728e-05		USHD	0.00149224		VALTA	-0.0679766		VALTA	-0.0640903
VPAMT	999.88		UPPDC1	3.94864e-05		VALTA	-0.0324686		ZN2tpp	0.000507254		ZN2tpp	0.000478254
ZN2tpp	0.000652459		URIDK2r	-0.0046339		ZN2tpp	0.000242287		Zn2tex	0.000507254		Zn2tex	0.000478254
Zn2tex	0.000652459		USHD	0.00344399		Zn2tex	0.000242287		EX_EE	-15.2767		EX_EE	-30
EX_EE	-30		VALTA	-0.0749356		EX_EE	-30		QE_rxn	7.63833		QE_rxn	15
QE_rxn	15		XYLI1	12		QE_rxn	15					>>
>>			XYLK	12
			XYLt2pp	12
			XYLtex	12
			ZN2tpp	0.000559184
			Zn2tex	0.000559184
			EX_EE	-30
			QE_rxn	15

## Sheet: WL Pathway Incorporation
SI2 - Effect of CO2 Fixation on Growth Rate
WT			WT + EE			WT + WL			WT + WL + EE			WT + WL + EE - Glc
Exchange Flux			Exchange Flux			Exchange Flux			Exchange Flux			Exchange Flux
DM_4HBA	4.19563e-05		DM_4HBA	4.60729e-05		DM_4HBA	6.8924e-05		DM_4HBA	8.58423e-05		DM_4HBA	1.78336e-06
DM_5DRIB	8.39127e-05		DM_5DRIB	9.21459e-05		DM_5DRIB	0.000137848		DM_5DRIB	0.000171685		DM_5DRIB	3.56673e-06
DM_HMFURN	8.39127e-05		DM_HMFURN	9.21459e-05		DM_HMFURN	0.000137848		DM_HMFURN	0.000171685		DM_HMFURN	3.56673e-06
EX_ac(e)	8.61685		EX_ac(e)	0.981142		EX_ac(e)	23.162		EX_ac(e)	25.2335		EX_ac(e)	3.57307
EX_ca2(e)	-0.000891243		EX_ca2(e)	-0.000978688		EX_ca2(e)	-0.00146409		EX_ca2(e)	-0.00182348		EX_ca2(e)	-3.78825e-05
EX_cl(e)	-0.000891243		EX_cl(e)	-0.000978688		EX_cl(e)	-0.00146409		EX_cl(e)	-0.00182348		EX_cl(e)	-3.78825e-05
EX_co2(e)	-0.0911672		EX_co2(e)	-0.100112		EX_co2(e)	0.605629		EX_co2(e)	-6.74571		EX_co2(e)	-7.48433
EX_cobalt2(e)	-0.000594162		EX_cobalt2(e)	-0.000652459		EX_cobalt2(e)	-0.000976063		EX_cobalt2(e)	-0.00121565		EX_cobalt2(e)	-2.5255e-05
EX_cu2(e)	-0.000594162		EX_cu2(e)	-0.000652459		EX_cu2(e)	-0.000976063		EX_cu2(e)	-0.00121565		EX_cu2(e)	-2.5255e-05
EX_etoh(e)	8.49536		EX_etoh(e)	15.8477		EX_fe2(e)	-0.00233414		EX_fe2(e)	-0.00290709		EX_fe2(e)	-6.03945e-05
EX_fe2(e)	-0.00142087		EX_fe2(e)	-0.00156028		EX_fe3(e)	-0.0021963		EX_fe3(e)	-0.00273541		EX_fe3(e)	-5.68277e-05
EX_fe3(e)	-0.00133696		EX_fe3(e)	-0.00146814		EX_glc(e)	-10		EX_glc(e)	-10		EX_glyclt(e)	5.35009e-06
EX_for(e)	17.9104		EX_for(e)	17.7054		EX_glyclt(e)	0.000206772		EX_glyclt(e)	0.000257527		EX_h2o(e)	7.72899
EX_glc(e)	-10		EX_glc(e)	-10		EX_h2o(e)	8.85017		EX_h2o(e)	18.5226		EX_h(e)	-33.7406
EX_glyclt(e)	0.000125869		EX_glyclt(e)	0.000138219		EX_h(e)	5.38849		EX_h(e)	-30.0116		EX_k(e)	-0.00142029
EX_h2o(e)	-3.5678		EX_h2o(e)	4.5633		EX_k(e)	-0.054892		EX_k(e)	-0.0683659		EX_mg2(e)	-6.31375e-05
EX_h(e)	28.3809		EX_h(e)	-9.27792		EX_mg2(e)	-0.00244016		EX_mg2(e)	-0.00303913		EX_mn2(e)	-2.5255e-05
EX_k(e)	-0.0334146		EX_k(e)	-0.0366931		EX_mn2(e)	-0.000976063		EX_mn2(e)	-0.00121565		EX_mobd(e)	-2.5255e-05
EX_mg2(e)	-0.00148541		EX_mg2(e)	-0.00163115		EX_mobd(e)	-0.000976063		EX_mobd(e)	-0.00121565		EX_nh4(e)	-0.0862416
EX_mn2(e)	-0.000594162		EX_mn2(e)	-0.000652459		EX_nh4(e)	-3.33309		EX_nh4(e)	-4.15124		EX_pi(e)	-0.00768779
EX_mobd(e)	-0.000594162		EX_mobd(e)	-0.000652459		EX_pi(e)	-0.29712		EX_pi(e)	-0.370052		EX_so4(e)	-0.00200129
EX_nh4(e)	-2.02896		EX_nh4(e)	-2.22804		EX_so4(e)	-0.0773464		EX_so4(e)	-0.096332		EX_succ(e)	0.00266894
EX_pi(e)	-0.180867		EX_pi(e)	-0.198613		EX_succ(e)	0.10315		EX_succ(e)	0.12847		EX_zn2(e)	-2.5255e-05
EX_so4(e)	-0.0470833		EX_so4(e)	-0.0517029		EX_zn2(e)	-0.000976063		EX_zn2(e)	-0.00121565		Ec_biomass_iAF1260_core_59p81M	0.00799715
EX_succ(e)	0.062791		EX_succ(e)	0.0689518		Ec_biomass_iAF1260_core_59p81M	0.309076		Ec_biomass_iAF1260_core_59p81M	0.384943		EX_EE	-30
EX_zn2(e)	-0.000594162		EX_zn2(e)	-0.000652459					EX_EE	-30
Ec_biomass_iAF1260_core_59p81M	0.188145		Ec_biomass_iAF1260_core_59p81M	0.206605
			EX_EE	-30
Biomass Yield on Substrate	0.00313575			0.00344342			0.00515127			0.00641572
Biomass Yield (total carbon)	0.00313099			0.00343768			0.00515127			0.00576731
Complete Flux Profile			Complete Flux Profile			Complete Flux Profile			Complete Flux Profile
3HAD100	0.0669495		3HAD100	0.0735184		3HAD100	0.109982		3HAD100	0.136978
3HAD120	0.0386488		3HAD120	0.0424408		3HAD120	0.0634905		3HAD120	0.079075
3HAD121	0.0283008		3HAD121	0.0310775		3HAD121	0.0464913		3HAD121	0.0579031
3HAD140	0.0240111		3HAD140	0.0263669		3HAD140	0.0394443		3HAD140	0.0491264
3HAD141	0.0283008		3HAD141	0.0310775		3HAD141	0.0464913		3HAD141	0.0579031
3HAD160	0.0240111		3HAD160	0.0263669		3HAD160	0.0394443		3HAD160	0.0491264
3HAD161	0.0283008		3HAD161	0.0310775		3HAD161	0.0464913		3HAD161	0.0579031
3HAD40	0.0669495		3HAD40	0.0735184		3HAD40	0.109982		3HAD40	0.136978
3HAD60	0.0669495		3HAD60	0.0735184		3HAD60	0.109982		3HAD60	0.136978
3HAD80	0.0669495		3HAD80	0.0735184		3HAD80	0.109982		3HAD80	0.136978
3OAR100	0.0669495		3OAR100	0.0735184		3OAR100	0.109982		3OAR100	0.136978
3OAR120	0.0386488		3OAR120	0.0424408		3OAR120	0.0634905		3OAR120	0.079075
3OAR121	0.0283008		3OAR121	0.0310775		3OAR121	0.0464913		3OAR121	0.0579031
3OAR140	0.0386488		3OAR140	0.0424408		3OAR140	0.0634905		3OAR140	0.079075
3OAR141	0.0283008		3OAR141	0.0310775		3OAR141	0.0464913		3OAR141	0.0579031
3OAR160	0.0240111		3OAR160	0.0263669		3OAR160	0.0394443		3OAR160	0.0491264
3OAR161	0.0283008		3OAR161	0.0310775		3OAR161	0.0464913		3OAR161	0.0579031
3OAR40	0.0669495		3OAR40	0.0735184		3OAR40	0.109982		3OAR40	0.136978
3OAR60	0.0669495		3OAR60	0.0735184		3OAR60	0.109982		3OAR60	0.136978
3OAR80	0.0669495		3OAR80	0.0735184		3OAR80	0.109982		3OAR80	0.136978
3OAS100	0.0669495		3OAS100	0.0735184		3OAS100	0.109982		3OAS100	0.136978
3OAS120	0.0386488		3OAS120	0.0424408		3OAS120	0.0634905		3OAS120	0.079075
3OAS121	0.0283008		3OAS121	0.0310775		3OAS121	0.0464913		3OAS121	0.0579031
3OAS140	0.0386488		3OAS140	0.0424408		3OAS140	0.0634905		3OAS140	0.079075
3OAS141	0.0283008		3OAS141	0.0310775		3OAS141	0.0464913		3OAS141	0.0579031
3OAS160	0.0240111		3OAS160	0.0263669		3OAS160	0.0394443		3OAS160	0.0491264
3OAS161	0.0283008		3OAS161	0.0310775		3OAS161	0.0464913		3OAS161	0.0579031
3OAS60	0.0669495		3OAS60	0.0735184		3OAS60	0.109982		3OAS60	0.136978
3OAS80	0.0669495		3OAS80	0.0735184		3OAS80	0.109982		3OAS80	0.136978
5DOAN	8.39127e-05		5DOAN	9.21459e-05		5DOAN	0.000137848		5DOAN	0.000171685
A5PISO	0.00731884		A5PISO	0.00803694		A5PISO	0.0120231		A5PISO	0.0149743
ACALD	-8.49536		ACALD	-15.8477		ACCOAC	0.745826		ACCOAC	0.928898
ACCOAC	0.454009		ACCOAC	0.498555		ACGK	0.0914248		ACGK	0.113866
ACGK	0.0556533		ACGK	0.0611138		ACGS	0.0914248		ACGS	0.113866
ACGS	0.0556533		ACGS	0.0611138		ACHBS	0.0897867		ACHBS	0.111826
ACHBS	0.0546561		ACHBS	0.0600188		ACKr	-22.9824		ACKr	-25.0099
ACKr	-8.50754		ACKr	-0.861104		ACLS	0.270218		ACLS	0.336547
ACLS	0.164491		ACLS	0.18063		ACOATA	0.109982		ACOATA	0.136978
ACODA	0.0556533		ACOATA	0.0735184		ACODA	0.0914248		ACODA	0.113866
ACONTa	0.202316		ACODA	0.0611138		ACONTa	0.332355		ACONTa	0.413936
ACONTb	0.202316		ACONTa	0.222166		ACONTb	0.332355		ACONTb	0.413936
ACOTA	-0.0556533		ACONTb	0.222166		ACOTA	-0.0914248		ACOTA	-0.113866
ACt2rpp	-8.61685		ACOTA	-0.0611138		ACt2rpp	-23.162		ACt2rpp	-25.2335
ACtex	-8.61685		ACt2rpp	-0.981142		ACtex	-23.162		ACtex	-25.2335
ADCL	0.000125869		ACtex	-0.981142		ADCL	0.000206772		ADCL	0.000257527
ADCS	0.000125869		ADCL	0.000138219		ADCS	0.000206772		ADCS	0.000257527
ADK1	1000		ADCS	0.000138219		ADK1	1000		ADK1	1000
ADK3	-999.574		ADK1	1000		ADK3	-999.3		ADK3	-999.128
ADPT	0.000167825		ADK3	-999.532		ADPT	0.000275696		ADPT	0.000343369
ADSK	0.0463405		ADPT	0.000184292		ADSK	0.0761261		ADSK	0.0948123
ADSL1r	0.0561067		ADSK	0.0508873		ADSL1r	0.0921697		ADSL1r	0.114794
ADSL2r	0.0840453		ADSL1r	0.0616117		ADSL2r	0.138066		ADSL2r	0.171956
ADSS	0.0561067		ADSL2r	0.0922915		ADSS	0.0921697		ADSS	0.114794
AGPAT160	0.0120055		ADSS	0.0616117		AGPAT160	0.0197222		AGPAT160	0.0245632
AGPAT161	0.0141504		AGPAT160	0.0131835		AGPAT161	0.0232456		AGPAT161	0.0289516
AGPR	-0.0556533		AGPAT161	0.0155388		AGPR	-0.0914248		AGPR	-0.113866
AHCYSNS	8.39127e-05		AGPR	-0.0611138		AHCYSNS	0.000137848		AHCYSNS	0.000171685
AICART	0.10187		AHCYSNS	9.21459e-05		AICART	0.167348		AICART	0.208426
AIRC2	0.0840453		AICART	0.111865		AIRC2	0.138066		AIRC2	0.171956
AIRC3	-0.0840453		AIRC2	0.0922915		AIRC3	-0.138066		AIRC3	-0.171956
ALAALAr	0.00522667		AIRC3	-0.0922915		ALAALAr	0.00858614		ALAALAr	0.0106937
ALAR	0.00784		ALAALAr	0.00573949		ALAR	0.0128792		ALAR	0.0160406
ALATA_L	-0.109675		ALAR	0.00860923		ALATA_L	-1000		ALATA_L	-0.224394
ALCD2x	-8.49536		ALATA_L	-1000		AMPMS2	6.8924e-05		AMPMS2	8.58423e-05
AMPMS2	4.19563e-05		ALCD2x	-15.8477		ANPRT	0.0175679		ANPRT	0.0218802
ANPRT	0.0106942		AMPMS2	4.60729e-05		ANS	0.0175679		ANS	0.0218802
ANS	0.0106942		ANPRT	0.0117434		APRAUR	0.000137848		APRAUR	0.000171685
APRAUR	8.39127e-05		ANS	0.0117434		ARGSL	0.0914248		ARGSL	0.113866
ARGSL	0.0556533		APRAUR	9.21459e-05		ARGSS	0.0914248		ARGSS	0.113866
ARGSS	0.0556533		ARGSL	0.0611138		ASAD	-0.330434		ASAD	-0.411544
ASAD	-0.201146		ARGSS	0.0611138		ASNS2	0.0745183		ASNS2	0.0928098
ASNS2	0.0453618		ASAD	-0.220882		ASP1DC	0.000178028		ASP1DC	0.000221727
ASP1DC	0.000108372		ASNS2	0.0498125		ASPCT	0.102239		ASPCT	0.127335
ASPCT	0.0622365		ASP1DC	0.000119005		ASPK	0.330434		ASPK	0.411544
ASPK	0.201146		ASPCT	0.0683429		ASPO4	0.000704076		ASPO4	0.0008769
ASPO4	0.000428594		ASPK	0.220882		ASPTA	-0.904253		ASPTA	-1.12621
ASPTA	-0.550449		ASPO4	0.000470646		ATPM	8.39		ATPM	8.39
ATPM	8.39		ASPTA	-0.604457		ATPPRT	0.0292819		ATPPRT	0.0364695
ATPPRT	0.0178249		ATPM	8.39		ATPS4rpp	4.33034		ATPS4rpp	13.6705
ATPS4rpp	-4.26407		ATPPRT	0.0195738		BPNT	0.0761261		BPNT	0.0948123
BPNT	0.0463405		ATPS4rpp	4.93785		CA2t3pp	999.999		CA2t3pp	999.998
CA2t3pp	999.999		BPNT	0.0508873		CA2tex	0.00146409		CA2tex	0.00182348
CA2tex	0.000891243		CA2t3pp	999.999		CAt6pp	-1000		CAt6pp	-1000
CAt6pp	-1000		CA2tex	0.000978688		CBMKr	0.193664		CBMKr	0.241201
CBMKr	0.11789		CAt6pp	-1000		CDPMEK	0.000738383		CDPMEK	0.000919629
CDPMEK	0.000449478		CBMKr	0.129457		CHORM	0.0970571		CHORM	0.120881
CHORM	0.0590819		CDPMEK	0.00049358		CHORS	0.114901		CHORS	0.143105
CHORS	0.0699439		CHORM	0.0648788		CHRPL	6.8924e-05		CHRPL	8.58423e-05
CHRPL	4.19563e-05		CHORS	0.0768065		CLt3_2pp	0.000732047		CLt3_2pp	0.000911738
CLt3_2pp	0.000445622		CHRPL	4.60729e-05		CLtex	0.00146409		CLtex	0.00182348
CLtex	0.000891243		CLt3_2pp	0.000489344		CO2tex	-0.605629		CO2tex	6.74571
CO2tex	0.0911672		CLtex	0.000978688		CO2tpp	-0.605629		CO2tpp	6.74571
CO2tpp	0.0911672		CO2tex	0.100112		COBALT2tex	0.000976063		COBALT2tex	0.00121565
COBALT2tex	0.000594162		CO2tpp	0.100112		COBALT2tpp	0.000976063		COBALT2tpp	0.00121565
COBALT2tpp	0.000594162		COBALT2tex	0.000652459		CPPPGO2	6.8924e-05		CPPPGO2	8.58423e-05
CPPPGO2	4.19563e-05		COBALT2tpp	0.000652459		CS	0.332355		CS	0.413936
CS	0.202316		CPPPGO2	4.60729e-05		CTPS2	0.0496129		CTPS2	0.0617911
CTPS2	0.030201		CS	0.222166		CU2tex	0.000976063		CU2tex	0.00121565
CU2tex	0.000594162		CTPS2	0.0331643		CU2tpp	0.000976063		CU2tpp	0.00121565
CU2tpp	0.000594162		CU2tex	0.000652459		CYSS	0.0761261		CYSS	0.0948123
CYSS	0.0463405		CU2tpp	0.000652459		CYSTL	0.047574		CYSTL	0.0592516
CYSTL	0.0289598		CYSS	0.0508873		CYTDt2pp	1000		CYTDt2pp	1000
CYTDt2pp	1000		CYSTL	0.0318013		CYTDt2rpp	-1000		CYTDt2rpp	-1000
CYTDt2rpp	-1000		CYTDt2pp	1000		CYTK1	0.0559073		CYTK1	0.0696304
CYTK1	0.0340326		CYTDt2rpp	-1000		DALAt2pp	0.00429307		DALAt2pp	0.00534686
DALAt2pp	0.00261333		CYTK1	0.0373718		DAPDC	0.106075		DAPDC	0.132112
DAPDC	0.0645714		DALAt2pp	0.00286974		DAPE	0.114661		DAPE	0.142806
DAPE	0.069798		DAPDC	0.0709069		DASYN160	0.0197222		DASYN160	0.0245632
DASYN160	0.0120055		DAPE	0.0766464		DASYN161	0.0232456		DASYN161	0.0289516
DASYN161	0.0141504		DASYN160	0.0131835		DB4PS	0.000275696		DB4PS	0.000343369
DB4PS	0.000167825		DASYN161	0.0155388		DDPA	0.114901		DDPA	0.143105
DDPA	0.0699439		DB4PS	0.000184292		DHAD1	0.270218		DHAD1	0.336547
DHAD1	0.164491		DDPA	0.0768065		DHAD2	0.0897867		DHAD2	0.111826
DHAD2	0.0546561		DHAD1	0.18063		DHAPT	4.992		DHAPT	3.50365
DHAPT	8.46521		DHAD2	0.0600188		DHDPRy	0.114661		DHDPRy	0.142806
DHDPRy	0.069798		DHAPT	8.31463		DHDPS	0.114661		DHDPS	0.142806
DHDPS	0.069798		DHDPRy	0.0766464		DHFR	0.0082953		DHFR	0.0103315
DHFR	0.00504962		DHDPS	0.0766464		DHFS	0.000206772		DHFS	0.000257527
DHFS	0.000125869		DHFR	0.00554507		DHNPA2	0.000206772		DHNPA2	0.000257527
DHNPA2	0.000125869		DHFS	0.000138219		DHORD5	0.102239		DHORD5	0.127335
DHORD5	0.0622365		DHNPA2	0.000138219		DHORTS	-0.102239		DHORTS	-0.127335
DHORTS	-0.0622365		DHORD5	0.0683429		DHPPDA2	0.000137848		DHPPDA2	0.000171685
DHPPDA2	8.39127e-05		DHORTS	-0.0683429		DHPS2	0.000206772		DHPS2	0.000257527
DHPS2	0.000125869		DHPPDA2	9.21459e-05		DHPTDCs	0.000137848		DHPTDCs	0.000171685
DHPTDCs	8.39127e-05		DHPS2	0.000138219		DHQS	0.114901		DHQS	0.143105
DHQS	0.0699439		DHPTDCs	9.21459e-05		DHQTi	0.114901		DHQTi	0.143105
DHQTi	0.0699439		DHQS	0.0768065		DMATT	8.59232e-05		DMATT	0.000107014
DMATT	5.23043e-05		DHQTi	0.0768065		DMPPS	0.000738383		DMPPS	0.000919629
DMPPS	0.000449478		DMATT	5.74362e-05		DM_4HBA	6.8924e-05		DM_4HBA	8.58423e-05
DM_4HBA	4.19563e-05		DMPPS	0.00049358		DM_5DRIB	0.000137848		DM_5DRIB	0.000171685
DM_5DRIB	8.39127e-05		DM_4HBA	4.60729e-05		DM_HMFURN	0.000137848		DM_HMFURN	0.000171685
DM_HMFURN	8.39127e-05		DM_5DRIB	9.21459e-05		DNMPPA	0.000206772		DNMPPA	0.000257527
DNMPPA	0.000125869		DM_HMFURN	9.21459e-05		DNTPPA	0.000206772		DNTPPA	0.000257527
DNTPPA	0.000125869		DNMPPA	0.000138219		DPCOAK	0.000178028		DPCOAK	0.000221727
DPCOAK	0.000108372		DNTPPA	0.000138219		DPR	0.000178028		DPR	0.000221727
DPR	0.000108372		DPCOAK	0.000119005		DTMPK	0.00808853		DTMPK	0.010074
DTMPK	0.00492376		DPR	0.000119005		DXPRIi	0.000738383		DXPRIi	0.000919629
DXPRIi	0.000449478		DTMPK	0.00540686		DXPS	0.000876232		DXPS	0.00109131
DXPS	0.000533391		DXPRIi	0.00049358		E4PD	6.8924e-05		E4PD	8.58423e-05
E4PD	4.19563e-05		DXPS	0.000585725		EAR100x	0.0634905		EAR100x	0.079075
EAR100x	0.0386488		E4PD	4.60729e-05		EAR120x	0.0634905		EAR120x	0.079075
EAR120x	0.0386488		EAR100x	0.0424408		EAR121x	0.0464913		EAR121x	0.0579031
EAR121x	0.0283008		EAR120x	0.0424408		EAR140x	0.0394443		EAR140x	0.0491264
EAR140x	0.0240111		EAR121x	0.0310775		EAR141x	0.0464913		EAR141x	0.0579031
EAR141x	0.0283008		EAR140x	0.0263669		EAR160x	0.0394443		EAR160x	0.0491264
EAR160x	0.0240111		EAR141x	0.0310775		EAR161x	0.0464913		EAR161x	0.0579031
EAR161x	0.0283008		EAR160x	0.0263669		EAR40x	0.109982		EAR40x	0.136978
EAR40x	0.0669495		EAR161x	0.0310775		EAR60x	0.109982		EAR60x	0.136978
EAR60x	0.0669495		EAR40x	0.0735184		EAR80x	0.109982		EAR80x	0.136978
EAR80x	0.0669495		EAR60x	0.0735184		ENO	16.2605		ENO	15.0835
ENO	19.2374		EAR80x	0.0735184		EX_ac(e)	23.162		EX_ac(e)	25.2335
ETOHt2rpp	-8.49536		ENO	19.1626		EX_ca2(e)	-0.00146409		EX_ca2(e)	-0.00182348
ETOHtex	-8.49536		ETOHt2rpp	-15.8477		EX_cl(e)	-0.00146409		EX_cl(e)	-0.00182348
EX_ac(e)	8.61685		ETOHtex	-15.8477		EX_co2(e)	0.605629		EX_co2(e)	-6.74571
EX_ca2(e)	-0.000891243		EX_ac(e)	0.981142		EX_cobalt2(e)	-0.000976063		EX_cobalt2(e)	-0.00121565
EX_cl(e)	-0.000891243		EX_ca2(e)	-0.000978688		EX_cu2(e)	-0.000976063		EX_cu2(e)	-0.00121565
EX_co2(e)	-0.0911672		EX_cl(e)	-0.000978688		EX_fe2(e)	-0.00233414		EX_fe2(e)	-0.00290709
EX_cobalt2(e)	-0.000594162		EX_co2(e)	-0.100112		EX_fe3(e)	-0.0021963		EX_fe3(e)	-0.00273541
EX_cu2(e)	-0.000594162		EX_cobalt2(e)	-0.000652459		EX_glc(e)	-10		EX_glc(e)	-10
EX_etoh(e)	8.49536		EX_cu2(e)	-0.000652459		EX_glyclt(e)	0.000206772		EX_glyclt(e)	0.000257527
EX_fe2(e)	-0.00142087		EX_etoh(e)	15.8477		EX_h2o(e)	8.85017		EX_h2o(e)	18.5226
EX_fe3(e)	-0.00133696		EX_fe2(e)	-0.00156028		EX_h(e)	5.38849		EX_h(e)	-30.0116
EX_for(e)	17.9104		EX_fe3(e)	-0.00146814		EX_k(e)	-0.054892		EX_k(e)	-0.0683659
EX_glc(e)	-10		EX_for(e)	17.7054		EX_mg2(e)	-0.00244016		EX_mg2(e)	-0.00303913
EX_glyclt(e)	0.000125869		EX_glc(e)	-10		EX_mn2(e)	-0.000976063		EX_mn2(e)	-0.00121565
EX_h2o(e)	-3.5678		EX_glyclt(e)	0.000138219		EX_mobd(e)	-0.000976063		EX_mobd(e)	-0.00121565
EX_h(e)	28.3809		EX_h2o(e)	4.5633		EX_nh4(e)	-3.33309		EX_nh4(e)	-4.15124
EX_k(e)	-0.0334146		EX_h(e)	-9.27792		EX_pi(e)	-0.29712		EX_pi(e)	-0.370052
EX_mg2(e)	-0.00148541		EX_k(e)	-0.0366931		EX_so4(e)	-0.0773464		EX_so4(e)	-0.096332
EX_mn2(e)	-0.000594162		EX_mg2(e)	-0.00163115		EX_succ(e)	0.10315		EX_succ(e)	0.12847
EX_mobd(e)	-0.000594162		EX_mn2(e)	-0.000652459		EX_zn2(e)	-0.000976063		EX_zn2(e)	-0.00121565
EX_nh4(e)	-2.02896		EX_mobd(e)	-0.000652459		Ec_biomass_iAF1260_core_59p81M	0.309076		Ec_biomass_iAF1260_core_59p81M	0.384943
EX_pi(e)	-0.180867		EX_nh4(e)	-2.22804		F6PA	4.992		F6PA	3.50365
EX_so4(e)	-0.0470833		EX_pi(e)	-0.198613		FBA	2.25342		FBA	2.80656
EX_succ(e)	0.062791		EX_so4(e)	-0.0517029		FCLT	6.8924e-05		FCLT	8.58423e-05
EX_zn2(e)	-0.000594162		EX_succ(e)	0.0689518		FE2tex	0.00233414		FE2tex	0.00290709
Ec_biomass_iAF1260_core_59p81M	0.188145		EX_zn2(e)	-0.000652459		FE2tpp	0.00233414		FE2tpp	0.00290709
F6PA	8.46521		Ec_biomass_iAF1260_core_59p81M	0.206605		FE3abcpp	0.0021963		FE3abcpp	0.00273541
FBA	1.37173		F6PA	8.31463		FE3tex	0.0021963		FE3tex	0.00273541
FCLT	4.19563e-05		FBA	1.50632		FLDR	0.00808853		FLDR	0.0204751
FE2tex	0.00142087		FCLT	4.60729e-05		FMNAT	6.8924e-05		FMNAT	8.58423e-05
FE2tpp	0.00142087		FE2tex	0.00156028		FRD2	0.102943		FRD2	0.128212
FE3abcpp	0.00133696		FE2tpp	0.00156028		FUM	0.21851		FUM	0.272146
FE3tex	0.00133696		FE3abcpp	0.00146814		G1PACT	0.0291954		G1PACT	0.0363617
FLDR	0.0100074		FE3tex	0.00146814		G1SAT	0.00110278		G1SAT	0.00137348
FMNAT	4.19563e-05		FLDR	0.0165718		G3PAT160	0.0197222		G3PAT160	0.0245632
FORtex	-17.9104		FMNAT	4.60729e-05		G3PAT161	0.0232456		G3PAT161	0.0289516
FORtppi	17.9104		FORtex	-17.7054		G3PD2	-0.0429678		G3PD2	-0.0535148
FRD2	0.0626651		FORtppi	17.7054		G5SADs	0.0683368		G5SADs	0.0851109
FUM	0.133014		FRD2	0.0688136		G5SD	0.0683368		G5SD	0.0851109
G1PACT	0.0177722		FUM	0.146065		G6PDH2r	7.46017		G6PDH2r	10.0686
G1SAT	0.000671301		G1PACT	0.0195159		GAPD	16.7738		GAPD	15.7228
G3PAT160	0.0120055		G1SAT	0.000737167		GARFT	-10.2887		GARFT	0.172042
G3PAT161	0.0141504		G3PAT160	0.0131835		GART	10.4268		GCALDD	0.000257527
G3PD2	-0.0261559		G3PAT161	0.0155388		GCALDD	0.000206772		GF6PTA	0.0363617
G5SADs	0.0415989		G3PD2	-0.0287222		GF6PTA	0.0291954		GHMT2r	0.407858
G5SD	0.0415989		G5SADs	0.0456804		GHMT2r	0.327475		GK1	0.0936316
GAPD	19.5498		G5SD	0.0456804		GK1	0.0751782		GLCptspp	10
GARFT	0.0633149		GAPD	19.5057		GLCptspp	10		GLCtex	-990
GART	0.0207723		GARFT	0.0695272		GLCtex	-990		GLCtexi	1000
GCALDD	0.000125869		GART	0.0228104		GLCtexi	1000		GLNS	0.695792
GF6PTA	0.0177722		GCALDD	0.000138219		GLNS	0.558662		GLU5K	0.0851109
GHMT2r	0.199345		GF6PTA	0.0195159		GLU5K	0.0683368		GLUDy	-3.26606
GK1	0.0457635		GHMT2r	0.218904		GLUDy	-2.62237		GLUPRT	0.172042
GLCptspp	10		GK1	0.0502536		GLUPRT	0.138135		GLUR	-0.0106937
GLCtex	-990		GLCptspp	10		GLUR	-0.00858614		GLUTRR	0.00137348
GLCtexi	1000		GLCtex	-990		GLUTRR	0.00110278		GLUTRS	0.00137348
GLNS	0.340076		GLCtexi	1000		GLUTRS	0.00110278		GLYCLTt2rpp	-0.000257527
GLU5K	0.0415989		GLNS	0.373443		GLYCLTt2rpp	-1000		GLYCLTtex	-0.000257527
GLUDy	-1.59632		GLU5K	0.0456804		GLYCLTt4pp	1000		GMPS2	0.0936316
GLUPRT	0.0840873		GLUDy	-1.75295		GLYCLTtex	-0.000206772		GND	10.0686
GLUR	-0.00522667		GLUPRT	0.0923376		GMPS2	0.0751782		GRTT	0.000107014
GLUTRR	0.000671301		GLUR	-0.00573949		GND	7.46017		GRXR	0.0948123
GLUTRS	0.000671301		GLUTRR	0.000737167		GRTT	8.59232e-05		GTHOr	0.0948123
GLYCLTt2rpp	-1000		GLUTRS	0.000737167		GRXR	0.0761261		GTPCI	0.000257527
GLYCLTt4pp	1000		GLYCLTt2rpp	-1000		GTHOr	0.0761261		GTPCII2	0.000171685
GLYCLTtex	-0.000125869		GLYCLTt4pp	1000		GTPCI	0.000206772		H2Otex	-18.5226
GMPS2	0.0457635		GLYCLTtex	-0.000138219		GTPCII2	0.000137848		H2Otpp	-18.5226
GRTT	5.23043e-05		GMPS2	0.0502536		H2Otex	-8.85017		HBZOPT	8.58423e-05
GRXR	0.0100074		GRTT	5.74362e-05		H2Otpp	-8.85017		HCO3E	1.10085
GTHOr	0.0100074		GRXR	0.00540686		HBZOPT	6.8924e-05		HISTD	0.0364695
GTPCI	0.000125869		GTHOr	0.00540686		HCO3E	0.883892		HISTP	0.0364695
GTPCII2	8.39127e-05		GTPCI	0.000138219		HISTD	0.0292819		HMBS	0.000171685
H2Otex	3.5678		GTPCII2	9.21459e-05		HISTP	0.0292819		HPPK2	0.000257527
H2Otpp	3.5678		H2Otex	-4.5633		HMBS	0.000137848		HSDy	-0.268738
HBZOPT	4.19563e-05		H2Otpp	-4.5633		HPPK2	0.000206772		HSK	0.209486
HCO3E	0.538054		HBZOPT	4.60729e-05		HSDy	-0.215773		HSST	0.0592516
HISTD	0.0178249		HCO3E	0.590846		HSK	0.168199		HSTPT	0.0364695
HISTP	0.0178249		HISTD	0.0195738		HSST	0.047574		Htex	30.0116
HMBS	8.39127e-05		HISTP	0.0195738		HSTPT	0.0292819		ICDHyr	0.413936
HPPK2	0.000125869		HMBS	9.21459e-05		Htex	-5.38849		ICHORS	-1000
HSDy	-0.131348		HPPK2	0.000138219		ICDHyr	0.332355		ICHORSi	1000
HSK	0.102389		HSDy	-0.144236		ICHORS	-1000		IG3PS	0.0364695
HSST	0.0289598		HSK	0.112435		ICHORSi	1000		IGPDH	0.0364695
HSTPT	0.0178249		HSST	0.0318013		IG3PS	0.0292819		IGPS	0.0218802
Htex	-28.3809		HSTPT	0.0195738		IGPDH	0.0292819		ILETA	-0.111826
ICDHyr	0.202316		Htex	9.27792		IGPS	0.0175679		IMPC	-0.208426
ICHORS	-1000		ICDHyr	0.222166		ILETA	-0.0897867		IMPD	0.0936316
ICHORSi	1000		ICHORS	-1000		IMPC	-0.167348		IPDDI	-0.000812615
IG3PS	0.0178249		ICHORSi	1000		IMPD	0.0751782		IPMD	0.173417
IGPDH	0.0178249		IG3PS	0.0195738		IPDDI	-0.00065246		IPPMIa	-0.173417
IGPS	0.0106942		IGPDH	0.0195738		IPMD	0.139239		IPPMIb	-0.173417
ILETA	-0.0546561		IGPS	0.0117434		IPPMIa	-0.139239		IPPS	0.173417
IMPC	-0.10187		ILETA	-0.0600188		IPPMIb	-0.139239		K2L4Aabcpp	0.00748714
IMPD	0.0457635		IMPC	-0.111865		IPPS	0.139239		K2L4Atex	0.00748714
IPDDI	-0.000397174		IMPD	0.0502536		K2L4Aabcpp	0.00601154		KARA1	-0.336547
IPMD	0.0847593		IPDDI	-0.000436143		K2L4Atex	0.00601154		KARA2	0.111826
IPPMIa	-0.0847593		IPMD	0.0930756		KARA1	-0.270218		KAS14	0.136978
IPPMIb	-0.0847593		IPPMIa	-0.0930756		KARA2	0.0897867		KDOCT2	0.0149743
IPPS	0.0847593		IPPMIb	-0.0930756		KAS14	0.109982		KDOPP	0.0149743
K2L4Aabcpp	0.00365942		IPPS	0.0930756		KDOCT2	0.0120231		KDOPS	0.0149743
K2L4Atex	0.00365942		K2L4Aabcpp	0.00401847		KDOPP	0.0120231		Kt2pp	0.0683659
KARA1	-0.164491		K2L4Atex	0.00401847		KDOPS	0.0120231		Ktex	0.0683659
KARA2	0.0546561		KARA1	-0.18063		Kt2pp	0.054892		LEUTAi	0.173417
KAS15	0.0669495		KARA2	0.0600188		Ktex	0.054892		LPADSS	0.00748714
KDOCT2	0.00731884		KAS14	0.0735184		LEUTAi	0.139239		MCOATA	0.928898
KDOPP	0.00731884		KDOCT2	0.00803694		LPADSS	0.00601154		MCTP1App	0.00534686
KDOPS	0.00731884		KDOPP	0.00803694		MCOATA	0.745826		MDH	0.272146
Kt2pp	0.0334146		KDOPS	0.00803694		MCTP1App	0.00429307		MECDPDH2	0.000919629
Ktex	0.0334146		Kt2pp	0.0366931		MDH	0.21851		MECDPS	0.000919629
LEUTAi	0.0847593		Ktex	0.0366931		MECDPDH2	0.000738383		MEPCT	0.000919629
LPADSS	0.00365942		LEUTAi	0.0930756		MECDPS	0.000738383		METAT	0.000429212
MCOATA	0.454009		LPADSS	0.00401847		MEPCT	0.000738383		METS	0.0594233
MCTP1App	0.00261333		MCOATA	0.498555		METAT	0.00034462		MG2t3_2pp	0.00303913
MDH	0.133014		MCTP1App	0.00286974		METS	0.0477118		MG2tex	0.00303913
MECDPDH2	0.000449478		MDH	0.146065		MG2t3_2pp	0.00244016		MN2tpp	0.00121565
MECDPS	0.000449478		MECDPDH2	0.00049358		MG2tex	0.00244016		MNtex	0.00121565
MEPCT	0.000449478		MECDPS	0.00049358		MN2tpp	0.000976063		MOAT	0.00748714
METAT	0.000209782		MEPCT	0.00049358		MNtex	0.000976063		MOAT2	0.00748714
METS	0.0290438		METAT	0.000230365		MOAT	0.00601154		MOBDabcpp	0.00121565
MG2t3_2pp	0.00148541		METS	0.0318934		MOAT2	0.00601154		MOBDtex	0.00121565
MG2tex	0.00148541		MG2t3_2pp	0.00163115		MOBDabcpp	0.000976063		MOHMT	0.000221727
MN2tpp	0.000594162		MG2tex	0.00163115		MOBDtex	0.000976063		MPTG	0.00534686
MNtex	0.000594162		MN2tpp	0.000652459		MOHMT	0.000178028		MTHFC	-14.1601
MOAT	0.00365942		MNtex	0.000652459		MPTG	0.00429307		MTHFD	-14.1601
MOAT2	0.00365942		MOAT	0.00401847		MTHFC	-10.1212		MTHFR2	14.5575
MOBDabcpp	0.000594162		MOAT2	0.00401847		MTHFD	-10.1212		NADK	0.00017207
MOBDtex	0.000594162		MOBDabcpp	0.000652459		MTHFR2	10.4404		NADS1	0.0008769
MOHMT	0.000108372		MOBDtex	0.000652459		NADK	0.000138157		NAt3pp	1000
MPTG	0.00261333		MOHMT	0.000119005		NADS1	0.000704076		NDPK1	-998.835
MTHFC	0.165227		MPTG	0.00286974		NAt3pp	1000		NDPK2	0.153623
MTHFD	0.165227		MTHFC	0.181439		NDPK1	-999.065		NDPK3	0.0696304
MTHFR2	0.0290438		MTHFD	0.181439		NDPK2	0.123346		NDPK4	0.010074
NADK	8.41008e-05		MTHFR2	0.0318934		NDPK3	0.047556		NDPK5	0.0104012
NADS1	0.000428594		NADK	9.23525e-05		NDPK4	0.00808853		NH4tex	4.15124
NAt3pp	1000		NADS1	0.000470646		NDPK5	0.00835124		NH4tpp	4.15124
NDPK1	-999.426		NAt3pp	1000		NDPK7	0.00835124		NNATr	0.0008769
NDPK2	0.0750849		NDPK1	-999.369		NH4tex	3.33309		NNDPR	0.0008769
NDPK3	0.0289489		NDPK2	0.082452		NH4tpp	3.33309		OCBT	0.113866
NDPK4	0.00492376		NDPK3	0.0373718		NNATr	0.000704076		OCTDPS	8.58423e-05
NDPK7	0.00508368		NDPK4	0.00540686		NNDPR	0.000704076		OHPBAT	8.58423e-05
NH4tex	2.02896		NH4tex	2.22804		OCBT	0.0914248		OMCDC	0.173417
NH4tpp	2.02896		NH4tpp	2.22804		OCTDPS	6.8924e-05		OMPDC	0.127335
NNATr	0.000428594		NNATr	0.000470646		OHPBAT	6.8924e-05		OPHBDC	8.58423e-05
NNDPR	0.000428594		NNDPR	0.000470646		OMCDC	0.139239		OPHHX3	8.58423e-05
OCBT	0.0556533		OCBT	0.0611138		OMPDC	0.102239		ORPT	-0.127335
OCTDPS	4.19563e-05		OCTDPS	4.60729e-05		OPHBDC	6.8924e-05		P5CR	0.0851109
OHPBAT	4.19563e-05		OHPBAT	4.60729e-05		OPHHX3	6.8924e-05		PANTS	0.000221727
OMCDC	0.0847593		OMCDC	0.0930756		ORPT	-0.102239		PAPPT3	0.0106937
OMPDC	0.0622365		OMPDC	0.0683429		P5CR	0.0683368		PAPSR2	0.0948123
OPHBDC	4.19563e-05		OPHBDC	4.60729e-05		PANTS	0.000178028		PDH	12.41
OPHHX3	4.19563e-05		OPHHX3	4.60729e-05		PAPPT3	0.00858614		PDX5PO2	8.58423e-05
ORPT	-0.0622365		ORPT	-0.0683429		PAPSR2	0.0761261		PDX5PS	8.58423e-05
P5CR	0.0415989		P5CR	0.0456804		PDH	14.1139		PE160abcpp	0.0159674
PANTS	0.000108372		PANTS	0.000119005		PDX5PO2	6.8924e-05		PE161abcpp	0.0188199
PAPPT3	0.00522667		PAPPT3	0.00573949		PDX5PS	6.8924e-05		PERD	8.58423e-05
PAPSR	0.0463405		PAPSR	0.0508873		PE160abcpp	0.0128205		PFK	2.80656
PDX5PO2	4.19563e-05		PDX5PO2	4.60729e-05		PE161abcpp	0.0151107		PGAMT	-0.0363617
PDX5PS	4.19563e-05		PDX5PS	4.60729e-05		PERD	6.8924e-05		PGCD	0.639256
PE160abcpp	0.00780426		PE160abcpp	0.00856998		PFK	2.25342		PGI	-0.0685845
PE161abcpp	0.00919841		PE161abcpp	0.0101009		PGAMT	-0.0291954		PGK	-15.7228
PERD	4.19563e-05		PERD	4.60729e-05		PGCD	0.513268		PGL	10.0686
PFK	1.37173		PFK	1.50632		PGI	2.53983		PGM	-15.0835
PFL	17.9307		PFL	17.7277		PGK	-16.7738		PHETA1	-0.0677115
PGAMT	-0.0177722		PGAMT	-0.0195159		PGL	7.46017		PIt2rpp	0.370052
PGCD	0.312443		PGCD	0.343099		PGM	-16.2605		PItex	0.370052
PGI	10		PGI	10		PHETA1	-0.0543665		PMDPHT	0.000171685
PGK	-19.5498		PGK	-19.5057		PIt2rpp	0.29712		PMPK	8.58423e-05
PGM	-19.2374		PGM	-19.1626		PItex	0.29712		PNTK	0.000221727
PHETA1	-0.0330947		PHETA1	-0.0363418		PMDPHT	0.000137848		PPBNGS	0.000686738
PIt2rpp	0.180867		PIt2rpp	0.198613		PMPK	6.8924e-05		PPC	1.268
PItex	0.180867		PItex	0.198613		PNTK	0.000178028		PPCDC	0.000221727
PMDPHT	8.39127e-05		PMDPHT	9.21459e-05		PPBNGS	0.000551392		PPKr	-1.20028
PMPK	4.19563e-05		PMPK	4.60729e-05		PPC	1.0181		PPNCL2	0.000221727
PNTK	0.000108372		PNTK	0.000119005		PPCDC	0.000178028		PPND	0.0531695
PPBNGS	0.000335651		PPBNGS	0.000368584		PPKr	-0.963721		PPNDH	0.0677115
PPC	0.61975		PPC	0.680557		PPNCL2	0.000178028		PPPGO3	8.58423e-05
PPCDC	0.000108372		PPCDC	0.000119005		PPND	0.0426906		PRAGSr	0.172042
PPKr	-0.586649		PPKr	-0.644209		PPNDH	0.0543665		PRAIS	0.172042
PPNCL2	0.000108372		PPNCL2	0.000119005		PPPGO3	6.8924e-05		PRAIi	0.0218802
PPND	0.0259872		PPND	0.0285369		PRAGSr	0.138135		PRAMPC	0.0364695
PPNDH	0.0330947		PPNDH	0.0363418		PRAIS	0.138135		PRASCSi	0.171956
PPPGO3	4.19563e-05		PPPGO3	4.60729e-05		PRAIi	0.0175679		PRATPP	0.0364695
PRAGSr	0.0840873		PRAGSr	0.0923376		PRAMPC	0.0292819		PRFGS	0.172042
PRAIS	0.0840873		PRAIS	0.0923376		PRASCSi	0.138066		PRMICI	0.0364695
PRAIi	0.0106942		PRAIi	0.0117434		PRATPP	0.0292819		PROt2rpp	-1000
PRAMPC	0.0178249		PRAMPC	0.0195738		PRFGS	0.138135		PROt4pp	1000
PRASCSi	0.0840453		PRASCSi	0.0922915		PRMICI	0.0292819		PRPPS	0.358947
PRATPP	0.0178249		PRATPP	0.0195738		PROt2rpp	-1000		PSCVT	0.143105
PRFGS	0.0840873		PRFGS	0.0923376		PROt4pp	1000		PSD160	0.0245632
PRMICI	0.0178249		PRMICI	0.0195738		PRPPS	0.288204		PSD161	0.0289516
PROt2rpp	-1000		PROt2rpp	-0.000138219		PSCVT	0.114901		PSERT	0.639256
PROt4pp	1000		PROt4pp	0.000138219		PSD160	0.0197222		PSP_L	0.639256
PRPPS	0.175439		PRPPS	0.192653		PSD161	0.0232456		PSSA160	0.0245632
PSCVT	0.0699439		PSCVT	0.0768065		PSERT	0.513268		PSSA161	0.0289516
PSD160	0.0120055		PSD160	0.0131835		PSP_L	0.513268		PTAr	25.0099
PSD161	0.0141504		PSD161	0.0155388		PSSA160	0.0197222		PTPATi	0.000221727
PSERT	0.312443		PSERT	0.343099		PSSA161	0.0232456		QULNS	0.0008769
PSP_L	0.312443		PSP_L	0.343099		PTAr	22.9824		RBFK	8.58423e-05
PSSA160	0.0120055		PSSA160	0.0131835		PTPATi	0.000178028		RBFSa	0.000343369
PSSA161	0.0141504		PSSA161	0.0155388		QULNS	0.000704076		RBFSb	0.000171685
PTAr	8.50754		PTAr	0.861104		RBFK	6.8924e-05		RHCCE	0.000171685
PTPATi	0.000108372		PTPATi	0.000119005		RBFSa	0.000275696		RNDR2	0.0104012
QULNS	0.000428594		QULNS	0.000470646		RBFSb	0.000137848		RNDR4	0.010074
RBFK	4.19563e-05		RBFK	4.60729e-05		RHCCE	0.000137848		RNTR1c	0.010074
RBFSa	0.000167825		RBFSa	0.000184292		RNDR2	0.00835124		RNTR3c	0.0104012
RBFSb	8.39127e-05		RBFSb	9.21459e-05		RNDR3	0.00835124		RPE	6.41515
RHCCE	8.39127e-05		RHCCE	9.21459e-05		RNDR4	0.00808853		RPI	-3.63812
RNDR3b	0.00508368		RNDR4b	0.00540686		RNTR1c	0.00808853		SADT2	0.0948123
RNDR4b	0.00492376		RNTR1c	0.00540686		RPE	4.73479		SDPDS	0.142806
RNTR1c	0.00492376		RNTR2c	0.00558247		RPI	-2.71308		SDPTA	-0.142806
RNTR2c	0.00508368		RNTR3c	0.00558247		SADT2	0.0761261		SERAT	0.0948123
RPE	-0.145279		RPE	-0.159533		SDPDS	0.114661		SHCHD2	8.58423e-05
RPI	-0.137793		RPI	-0.151312		SDPTA	-0.114661		SHCHF	8.58423e-05
SADT2	0.0463405		SADT2	0.0508873		SERAT	0.0761261		SHK3Dr	0.143105
SDPDS	0.069798		SDPDS	0.0766464		SHCHD2	6.8924e-05		SHKK	0.143105
SDPTA	-0.069798		SDPTA	-0.0766464		SHCHF	6.8924e-05		SHSL1	0.0592516
SERAT	0.0463405		SERAT	0.0508873		SHK3Dr	0.114901		SO4tex	0.096332
SHCHD2	4.19563e-05		SHCHD2	4.60729e-05		SHKK	0.114901		SUCCt3pp	0.12847
SHCHF	4.19563e-05		SHCHF	4.60729e-05		SHSL1	0.047574		SUCCtex	-0.12847
SHK3Dr	0.0699439		SHK3Dr	0.0768065		SO4tex	0.0773464		SUCOAS	0.202058
SHKK	0.0699439		SHKK	0.0768065		SUCCt3pp	0.10315		SULRi	0.0948123
SHSL1	0.0289598		SHSL1	0.0318013		SUCCtex	-0.10315		SULabcpp	0.096332
SO4tex	0.0470833		SO4tex	0.0517029		SUCOAS	0.162235		T2DECAI	0.0579031
SUCCt3pp	0.062791		SUCCt3pp	0.0689518		SULRi	0.0761261		TALA	3.27917
SUCCtex	-0.062791		SUCCtex	-0.0689518		SULabcpp	0.0773464		TDSK	0.00748714
SUCOAS	0.0987579		SUCOAS	0.108448		T2DECAI	0.0464913		THDPS	0.142806
SULRi	0.0463405		SULRi	0.0508873		TALA	2.42488		THRD_L	0.111826
SULabcpp	0.0470833		SULabcpp	0.0517029		TDSK	0.00601154		THRS	0.209486
T2DECAI	0.0283008		T2DECAI	0.0310775		THDPS	0.114661		THRt2rpp	-1000
TALA	-0.0376467		TALA	-0.0413404		THRD_L	0.0897867		THRt4pp	1000
TDSK	0.00365942		TDSK	0.00401847		THRS	0.168199		THZPSN	8.58423e-05
THD2pp	2.75614		THD2pp	3.02657		THRt2rpp	-0.000206772		TKT1	3.27917
THDPS	0.069798		THDPS	0.0766464		THRt4pp	0.000206772		TKT2	3.13598
THRD_L	0.0546561		THRD_L	0.0600188		THZPSN	6.8924e-05		TMDS	0.010074
THRS	0.102389		THRS	0.112435		TKT1	2.42488		TMPK	8.58423e-05
THRt2rpp	-0.000125869		THRt2rpp	-1000		TKT2	2.30991		TMPPP	8.58423e-05
THRt4pp	0.000125869		THRt4pp	1000		TMDS	0.00808853		TPI	6.25581
THZPSN	4.19563e-05		THZPSN	4.60729e-05		TMPK	6.8924e-05		TRDR	0.0204751
TKT1	-0.0376467		TKT1	-0.0413404		TMPPP	6.8924e-05		TRPAS2	-0.0218802
TKT2	-0.107633		TKT2	-0.118193		TPI	7.20175		TRPS3	0.0218802
TMDS	0.00492376		TMDS	0.00540686		TRDR	0.024791		TYRTA	-0.0531695
TMPK	4.19563e-05		TMPK	4.60729e-05		TRPAS2	-0.0175679		U23GAAT	0.0149743
TMPPP	4.19563e-05		TMPPP	4.60729e-05		TRPS3	0.0175679		UAAGDS	0.0106937
TPI	9.81036		TPI	9.79176		TYRTA	-0.0426906		UAGAAT	0.0149743
TRDR	0.0463405		TRDR	0.0508873		U23GAAT	0.0120231		UAGCVT	0.0106937
TRPAS2	-0.0106942		TRPAS2	-0.0117434		UAAGDS	0.00858614		UAGDP	0.0363617
TRPS3	0.0106942		TRPS3	0.0117434		UAGAAT	0.0120231		UAGPT3	0.0106937
TYRTA	-0.0259872		TYRTA	-0.0285369		UAGCVT	0.00858614		UAMAGS	0.0106937
U23GAAT	0.00731884		U23GAAT	0.00803694		UAGDP	0.0291954		UAMAS	0.0106937
UAAGDS	0.00522667		UAAGDS	0.00573949		UAGPT3	0.00858614		UAPGR	0.0106937
UAGAAT	0.00731884		UAGAAT	0.00803694		UAMAGS	0.00858614		UDCPDP	0.0106937
UAGCVT	0.00522667		UAGCVT	0.00573949		UAMAS	0.00858614		UDCPDPS	2.11719e-05
UAGDP	0.0177722		UAGDP	0.0195159		UAPGR	0.00858614		UGMDDS	0.0106937
UAGPT3	0.00522667		UAGPT3	0.00573949		UDCPDP	0.00858614		UHGADA	0.0149743
UAMAGS	0.00522667		UAMAGS	0.00573949		UDCPDPS	1.69992e-05		UMPK	0.145516
UAMAS	0.00522667		UAMAS	0.00573949		UGMDDS	0.00858614		UPP3MT	8.58423e-05
UAPGR	0.00522667		UAPGR	0.00573949		UHGADA	0.0120231		UPP3S	0.000171685
UDCPDP	0.00522667		UDCPDP	0.00573949		UMPK	0.116837		UPPDC1	8.58423e-05
UDCPDPS	1.0348e-05		UDCPDPS	1.13633e-05		UPP3MT	6.8924e-05		URIDK2r	-0.010074
UGMDDS	0.00522667		UGMDDS	0.00573949		UPP3S	0.000137848		USHD	0.00748714
UHGADA	0.00731884		UHGADA	0.00803694		UPPDC1	6.8924e-05		VALTA	-0.162908
UMPK	0.0711226		UMPK	0.0781009		URIDK2r	-0.00808853		ZN2tpp	0.00121565
UPP3MT	4.19563e-05		UPP3MT	4.60729e-05		USHD	0.00601154		Zn2tex	0.00121565
UPP3S	8.39127e-05		UPP3S	9.21459e-05		VALTA	999.689		EX_EE	-30
UPPDC1	4.19563e-05		UPPDC1	4.60729e-05		VPAMT	999.82		QE_rxn	15
URIDK2r	-0.00492376		URIDK2r	-0.00540686		ZN2tpp	0.000976063		WL1	14.5397
USHD	0.00365942		USHD	0.00401847		Zn2tex	0.000976063		WL2	14.5406
VALTA	-0.079623		VALTA	999.792		WL1	10.426		WL6	14.4981
ZN2tpp	0.000594162		VPAMT	999.88		WL6	10.3927		WL7	14.4981
Zn2tex	0.000594162		ZN2tpp	0.000652459		WL7	10.3927
			Zn2tex	0.000652459
			EX_EE	-30
			QE_rxn	15

## Sheet: Maximizing ATP
SI2 - Maximizing ATP
Glucose						Xylose
Exchange Flux			Complete Flux Profile			Exchange Flux			Complete Flux Profile
ACALD	-10		ACALD	-17.5		ACALD	-10		ACALD	-17.5
ACKr	-10		ACKr	-2.5		ACKr	-10		ACKr	-2.5
ACt2rpp	-10		ACt2rpp	-2.5		ACt2rpp	-10		ACt2rpp	-2.5
ACtex	-10		ACtex	-2.5		ACtex	-10		ACtex	-2.5
ADK3	-1000		ADK1	1000		ADK3	-1000		ADK1	1000
ALATA_L	-1000		ADK3	-1000		ADNt2pp	1000		ADK3	-1000
ALCD2x	-10		ALCD2x	-17.5		ADNt2rpp	-1000		ADNt2pp	1000
ATPM	27.5		ATPM	29.375		ALATA_L	-1000		ADNt2rpp	-1000
ATPS4rpp	-2.5		ATPS4rpp	6.875		ALCD2x	-10		ALCD2x	-17.5
CYTDt2pp	1000		CYTDt2pp	1000		ATPM	24.5		ATPM	26.375
CYTDt2rpp	-1000		CYTDt2rpp	-1000		ATPS4rpp	-5.5		ATPS4rpp	3.875
DHAPT	10		DHAPT	10		DHAPT	8		DHAPT	8
ENO	20		ENO	20		ENO	20		ENO	20
ETOHt2rpp	-10		ETOHt2rpp	-17.5		ETOHt2rpp	-10		ETOHt2rpp	-17.5
ETOHtex	-10		ETOHtex	-17.5		ETOHtex	-10		ETOHtex	-17.5
EX_ac(e)	10		EX_ac(e)	2.5		EX_ac(e)	10		EX_ac(e)	2.5
EX_etoh(e)	10		EX_etoh(e)	17.5		EX_etoh(e)	10		EX_etoh(e)	17.5
EX_for(e)	20		EX_for(e)	20		EX_for(e)	20		EX_for(e)	20
EX_glc(e)	-10		EX_glc(e)	-10		EX_h2o(e)	-10		EX_h2o(e)	-2.5
EX_h2o(e)	-10		EX_h2o(e)	-2.5		EX_h(e)	30		EX_h(e)	-7.5
EX_h(e)	30		EX_h(e)	-7.5		EX_xyl_D(e)	-12		EX_xyl_D(e)	-12
F6PA	10		F6PA	10		F6PA	8		F6PA	8
FORtex	-20		FORtex	-20		FORtex	-20		FORtex	-20
FORtppi	20		FORtppi	20		FORtppi	20		FORtppi	20
GAPD	20		GAPD	20		GAPD	20		GAPD	20
GLCptspp	10		GLCptspp	10		GLCtex	-1000		GLCtex	-1000
GLCtex	-990		GLCtex	-990		GLCtexi	1000		GLCtexi	1000
GLCtexi	1000		GLCtexi	1000		H2Otex	10		H2Otex	2.5
H2Otex	10		H2Otex	2.5		H2Otpp	10		H2Otpp	2.5
H2Otpp	10		H2Otpp	2.5		Htex	-30		Htex	7.5
Htex	-30		Htex	7.5		ICHORS	-1000		ICHORS	-1000
ICHORS	-1000		ICHORS	-1000		ICHORSi	1000		ICHORSi	1000
ICHORSi	1000		ICHORSi	1000		INSt2pp	1000		INSt2pp	1000
NDPK1	-1000		NAt3pp	1000		INSt2rpp	-1000		INSt2rpp	-1000
PFL	20		NDPK1	-1000		NAt3pp	1000		NAt3pp	1000
PGI	10		PFL	20		NDPK1	-1000		NDPK1	-1000
PGK	-20		PGI	10		PFL	20		PFL	20
PGM	-20		PGK	-20		PGK	-20		PGK	-20
PPM	-1000		PGM	-20		PGM	-20		PGM	-20
PRPPS	-1000		PTAr	2.5		PPM	-1000		PTAr	2.5
PTAr	10		SERt2rpp	-1000		PRPPS	-1000		PYK	12
R15BPK	1000		SERt4pp	1000		PTAr	10		RPE	-4
R1PK	1000		TPI	10		PYK	12		RPI	-4
TPI	10		EX_EE	-30		R15BPK	1000		SERt2rpp	-1000
VALTA	1000		QE_rxn	15		R1PK	1000		SERt4pp	1000
VPAMT	1000					RPE	-4		TALA	4
						RPI	-4		THMDt2pp	1000
						SERt2rpp	-1000		THMDt2rpp	-1000
						SERt4pp	1000		TKT1	4
						TALA	4		TKT2	4
						THMDt2pp	1000		TPI	8
						THMDt2rpp	-1000		XYLI1	12
						TKT1	4		XYLK	12
						TKT2	4		XYLt2pp	12
						TPI	8		XYLtex	12
						VALTA	1000		EX_EE	-30
						VPAMT	1000		QE_rxn	15
						XYLI1	12
						XYLK	12
						XYLt2pp	12
						XYLtex	12
