# Supplementary material for: In silico characterization of microbial electrosynthesis for metabolic engineering of biochemicals
Source: Microb Cell Fact. 2011 Oct 3;10:76. doi: 10.1186/1475-2859-10-76 (PMC3215969; doi:10.1186/1475-2859-10-76)
Supplement: Additional file 4 — Maximizing Product Flux Sample of Glucose Flux Profile. [file 1475-2859-10-76-S4.XLSX]

## Sheet: Glucose
Maximizing Product Flux (Sample of Glucose Runs)
Exchange Flux			Exchange Flux (Enhanced)			Exchange Flux			Exchange Flux (Enhanced)			Exchange Flux			Exchange Flux (Enhanced)			Exchange Flux			Exchange Flux (Enhanced)
EX_ac(e)	3.92667		EX_ac(e)	1.42667		EX_ac(e)	6.42685		EX_ac(e)	3.9611		EX_co2(e)	20		EX_co2(e)	15		EX_co2(e)	20		EX_co2(e)	15
EX_co2(e)	-7.44952		EX_co2(e)	-16.7352		EX_co2(e)	12.8581		EX_co2(e)	8.74849		EX_glc(e)	-10		EX_glc(e)	-10		EX_etoh(e)	20		EX_etoh(e)	22.5
EX_glc(e)	-10		EX_glc(e)	-10		EX_glc(e)	-10		EX_glc(e)	-10		EX_h2o(e)	10		EX_h2o(e)	18.75		EX_glc(e)	-10		EX_glc(e)	-10
EX_h2o(e)	7.44952		EX_h2o(e)	16.7352		EX_h2o(e)	4.28603		EX_h2o(e)	12.9162		EX_btol	10		EX_h(e)	-30					EX_h2o(e)	7.5
EX_h(e)	33.7248		EX_h(e)	8.36762		EX_h(e)	6.42685		EX_h(e)	-26.0389					EX_EE	-30					EX_h(e)	-30
EX_succ(e)	14.899		EX_succ(e)	18.4705		EX_bdol	8.57205		EX_EE	-30					EX_btol	11.25					EX_EE	-30
			EX_EE	-30					EX_bdol	10.8323
Complete Flux Profile			Complete Flux Profile (Enhanced)			Complete Flux Profile			Complete Flux Profile (Enhanced)			Complete Flux Profile			Complete Flux Profile (Enhanced)			Complete Flux Profile			Complete Flux Profile (Enhanced)
ACKr	-3.92667		ACKr	-1.42667		ACKr	2.14521		ACKr	6.87123		ACACT1r	10		ACACT1r	11.25		ACALD	8.22		ACALD	-18.8825
ACONTa	1.17429		ACONTa	0.102857		ACONTa	5.0011		ACONTa	5.20658		ADK1	1000		ACALD	2.5		ADK1	1000		ADK1	1000
ACONTb	1.17429		ACONTb	0.102857		ACONTb	5.0011		ACONTb	5.20658		ADK3	-1000		ADK3	-1000		ADK3	-1000		ADK3	-1000
ACt2rpp	-3.92667		ACt2rpp	-1.42667		ACt2rpp	-6.42685		ACt2rpp	-3.9611		ADNt2pp	1000		ADNt2pp	1000		ADNt2pp	1000		ADNt2pp	1000
ACtex	-3.92667		ACtex	-1.42667		ACtex	-6.42685		ACtex	-3.9611		ADNt2rpp	-1000		ADNt2rpp	-1000		ADNt2rpp	-1000		ADNt2rpp	-1000
ADK1	1000		ADK3	-1000		ADK1	1000		ADK1	1000		ASPT	23.22		ASAD	-2.5		ALCD2x	-20		ALCD2x	-22.5
ADK3	-1000		ALATA_L	-1000		ADK3	-1000		ADK3	-1000		ASPTA	-23.22		ASPK	2.5		ATHRDHr	-28.22		ASAD	-2.5
ATPM	8.39		ATPM	8.39		ADNt2pp	1000		ADNt2pp	1000		ATPM	8.39		ASPT	8.22		ATPM	8.39		ASPK	2.5
ATPS4rpp	-1.8119		ATPS4rpp	5.33095		ADNt2rpp	-1000		ADNt2rpp	-1000		ATPS4rpp	-11.61		ASPTA	-10.72		ATPS4rpp	-11.61		ASPTA	-2.5
CO2tex	7.44952		CO2tex	16.7352		AKGDH	5.0011		AKGDH	4.37425		CO2tex	-20		ATPM	8.39		CO2tex	-20		ATHRDHr	-1.1175
CO2tpp	7.44952		CO2tpp	16.7352		ASPT	5.0011		ASPT	4.37425		CO2tpp	-20		ATPS4rpp	-1.61		CO2tpp	-20		ATPM	8.39
CS	1.17429		CS	0.102857		ASPTA	-5.0011		ASPTA	-4.37425		CYTDt2pp	1000		CO2tex	-15		ENO	20		ATPS4rpp	13.125
CYTDt2pp	1000		CYTDt2pp	1000		ATPM	8.39		ATPM	8.39		CYTDt2rpp	-1000		CO2tpp	-15		ETOHt2rpp	-20		CO2tex	-15
CYTDt2rpp	-1000		CYTDt2rpp	-1000		ATPS4rpp	2.67822		ATPS4rpp	11.7193		DHAPT	10		CYTDt2pp	1000		ETOHtex	-20		CO2tpp	-15
ENO	20		ENO	20		CO2tex	-12.8581		CO2tex	-8.74849		ECOAH1	10		CYTDt2rpp	-1000		EX_co2(e)	20		ENO	20
EX_ac(e)	3.92667		EX_ac(e)	1.42667		CO2tpp	-12.8581		CO2tpp	-8.74849		ENO	20		DHAPT	7.5		EX_etoh(e)	20		ETOHt2rpp	-22.5
EX_co2(e)	-7.44952		EX_co2(e)	-16.7352		CS	5.0011		CS	5.20658		EX_co2(e)	20		ECOAH1	11.25		EX_glc(e)	-10		ETOHtex	-22.5
EX_glc(e)	-10		EX_glc(e)	-10		DHAPT	1.42795		ENO	20		EX_glc(e)	-10		ENO	20		FBA	10		EX_co2(e)	15
EX_h2o(e)	7.44952		EX_h2o(e)	16.7352		ENO	20		EX_ac(e)	3.9611		EX_h2o(e)	10		EX_co2(e)	15		GAPD	20		EX_etoh(e)	22.5
EX_h(e)	33.7248		EX_h(e)	8.36762		EX_ac(e)	6.42685		EX_co2(e)	8.74849		F6PA	10		EX_glc(e)	-10		GLCt2pp	10		EX_glc(e)	-10
EX_succ(e)	14.899		EX_succ(e)	18.4705		EX_co2(e)	12.8581		EX_glc(e)	-10		FUM	23.22		EX_h2o(e)	18.75		GLCtex	-990		EX_h2o(e)	7.5
FBA	10		FBA	10		EX_glc(e)	-10		EX_h2o(e)	12.9162		GAPD	20		EX_h(e)	-30		GLCtexi	1000		EX_h(e)	-30
FRD2	13.7248		FRD2	18.3676		EX_h2o(e)	4.28603		EX_h(e)	-26.0389		GLCptspp	10		F6PA	7.5		GLYAT	28.22		FBA	10
FUM	-13.7248		FUM	-18.3676		EX_h(e)	6.42685		FBA	10		GLCtex	-990		FBA	2.5		HEX1	10		GAPD	20
GAPD	20		GAPD	20		F6PA	1.42795		FRD2	5.62575		GLCtexi	1000		FUM	8.22		INSt2pp	1000		GARFT	-2.5
GLCptspp	6.27524		GLCptspp	1.63238		FBA	8.57205		FUM	-1.25151		GLUDy	-23.22		GAPD	20		INSt2rpp	-1000		GART	2.5
GLCt2pp	3.72476		GLCt2pp	8.36762		FRD2	3.57096		GAPD	20		H2Otex	-10		GARFT	-2.5		NDPK1	-1000		GHMT2r	-2.5
GLCtex	-990		GLCtex	-990		FUM	1.43014		GLCptspp	10		H2Otpp	-10		GART	2.5		PDH	20		GLCptspp	10
GLCtexi	1000		GLCtexi	1000		GAPD	20		GLCtex	-990		HACD1i	-10		GHMT2r	-2.5		PFK	10		GLCtex	-990
H2Otex	-7.44952		H2Otex	-16.7352		GLCptspp	10		GLCtexi	1000		ICHORS	-1000		GLCptspp	10		PGI	10		GLCtexi	1000
H2Otpp	-7.44952		H2Otpp	-16.7352		GLCtex	-990		GLUDy	-4.37425		ICHORSi	1000		GLCtex	-990		PGK	-20		GLUDy	-2.5
HEX7	3.72476		HEX7	8.36762		GLCtexi	1000		H2Otex	-12.9162		MDH	23.22		GLCtexi	1000		PGM	-20		GLYAT	1.1175
Htex	-33.7248		Htex	-8.36762		GLUDy	-5.0011		H2Otpp	-12.9162		NDPK1	-1000		GLUDy	-10.72		PYK	20		H2Otex	-7.5
ICHORS	-1000		ICHORS	-1000		H2Otex	-4.28603		Htex	26.0389		PDH	20		H2Otex	-18.75		THD2pp	28.22		H2Otpp	-7.5
ICHORSi	1000		ICHORSi	1000		H2Otpp	-4.28603		ICDHyr	4.37425		PGI	10		H2Otpp	-18.75		THMDt2pp	1000		HSDy	-2.5
ICL	1.17429		ICL	0.102857		Htex	-6.42685		ICHORS	-1000		PGK	-20		HACD1i	-11.25		THMDt2rpp	-1000		HSK	2.5
MALS	1.17429		MALS	0.102857		ICDHyr	5.0011		ICHORSi	1000		PGM	-20		HSDy	-2.5		THRA2i	28.22		Htex	30
MDH	-12.5505		MDH	-18.2648		ICHORS	-1000		ICL	0.832329		THD2pp	23.22		HSK	2.5		TPI	10		INSt2pp	1000
NADH17pp	13.7248		NADH17pp	18.3676		ICHORSi	1000		INSt2pp	1000		TPI	10		Htex	30		URAt2pp	1000		INSt2rpp	-1000
NDPK1	-1000		NDPK1	-1000		INSt2pp	1000		INSt2rpp	-1000		BDH	10		ICHORS	-1000		URAt2rpp	-1000		MDH	-11.1175
PDH	6.27524		PDH	1.63238		INSt2rpp	-1000		MALS	0.832329		ADH	10		ICHORSi	1000					ME2	11.1175
PFK	10		PFK	10		MDH	1.43014		MDH	-0.419178		ADH1	10		MDH	8.22					MTHFC	-2.5
PGI	6.27524		PGI	1.63238		NADH17pp	3.57096		NADH17pp	5.62575		BTOLtex	10		MTHFC	-2.5					MTHFD	-2.5
PGK	-20		PGK	-20		NAt3pp	1000		NDPK1	-1000		EX_btol	10		MTHFD	-2.5					NDPK1	-1000
PGM	-20		PGM	-20		NDPK1	-1000		PDH	10					NAt3pp	1000					PDH	17.5
PPC	13.7248		PPC	18.3676		PDH	11.4279		PFK	10					NDPK1	-1000					PFK	10
PTAr	3.92667		PPM	-1000		PFK	8.57205		PGI	10					PDH	17.5					PFL	2.5
SUCCt3pp	14.899		PRPPS	-1000		PGI	10		PGK	-20					PFK	2.5					PGI	10
SUCCtex	-14.899		PTAr	1.42667		PGK	-20		PGM	-20					PFL	2.5					PGK	-20
TPI	10		R15BPK	1000		PGM	-20		PPC	10					PGI	10					PGM	-20
XYLI2	3.72476		R1PK	1000		PPC	8.57205		PTAr	-6.87123					PGK	-20					PPC	13.6175
			SUCCt3pp	18.4705		PTAr	-2.14521		SUCOAS	6.45808					PGM	-20					PPM	-3.6175
			SUCCtex	-18.4705		SUCOAS	3.57096		TPI	10					PPC	2.5					PPS	3.6175
			TPI	10		THRt2rpp	-1000		URAt2pp	1000					PPM	-1000					PRPPS	-3.6175
			VALTA	1000		THRt4pp	1000		URAt2rpp	-1000					PRPPS	-1000					R15BPK	3.6175
			VPAMT	1000		TPI	10		EX_EE	-30					R15BPK	1000					R1PK	3.6175
			XYLI2	8.36762		URAt2pp	1000		QE_rxn	15					R1PK	1000					THMDt2pp	1000
			EX_EE	-30		URAt2rpp	-1000		4HDHa	10.8323					SERt2rpp	-1000					THMDt2rpp	-1000
			QE_rxn	15		4HDHa	8.57205		4HDHac	10.8323					SERt4pp	1000					THRA2i	1.1175
						4HDHac	8.57205		BDH	10.8323					THD2pp	18.22					THRAi	2.5
						BDH	8.57205		13PDH	10.8323					THRAi	2.5					THRS	2.5
						13PDH	8.57205		BDOLtex	10.8323					THRS	2.5					TPI	10
						BDOLtex	8.57205		EX_bdol	10.8323					TPI	10					TRPAS2	2.5
						EX_bdol	8.57205								TRPAS2	2.5					TRPS2	2.5
															TRPS2	2.5					URAt2pp	1000
															EX_EE	-30					URAt2rpp	-1000
															QE_rxn	15					EX_EE	-30
															BDH	11.25					QE_rxn	15
															ADH	11.25
															ADH1	11.25
															BTOLtex	11.25
															EX_btol	11.25

## Sheet: Glucose - Growth Coupled
	Maximizing Product Flux (Sample of Glucose Runs)
	Exchange Flux			Exchange Flux (Enhanced)			Exchange Flux			Exchange Flux (Enhanced)			Exchange Flux			Exchange Flux (Enhanced)			Exchange Flux			Exchange Flux (Enhanced)
	DM_4HBA	2.91582e-05		DM_4HBA	3.03562e-05		DM_4HBA	2.74307e-05		DM_4HBA	3.6231e-05		DM_4HBA	9.38295e-06		DM_HMFURN	1.64441e-06		DM_4HBA	1.56714e-05		DM_4HBA	1.66895e-05
	DM_5DRIB	5.83164e-05		DM_5DRIB	6.07124e-05		DM_5DRIB	5.48615e-05		DM_5DRIB	7.2462e-05		DM_5DRIB	1.87659e-05		EX_ac(e)	1.62203		DM_5DRIB	3.13429e-05		DM_5DRIB	3.33789e-05
	DM_HMFURN	5.83164e-05		DM_HMFURN	6.07124e-05		DM_HMFURN	5.48615e-05		DM_HMFURN	7.2462e-05		DM_HMFURN	1.87659e-05		EX_ca2(e)	-1.74654e-05		DM_HMFURN	3.13429e-05		DM_HMFURN	3.33789e-05
	EX_ac(e)	12.2991		EX_ac(e)	10.0746		EX_ac(e)	0.0714678		EX_ac(e)	0.0943959		EX_ac(e)	6.15684		EX_cl(e)	-1.74654e-05		EX_ca2(e)	-0.000332895		EX_ca2(e)	-0.00035452
	EX_ca2(e)	-0.000619383		EX_ca2(e)	-0.000644831		EX_ca2(e)	-0.000582688		EX_ca2(e)	-0.000769624		EX_ca2(e)	-0.000199314		EX_co2(e)	-16.6489		EX_cl(e)	-0.000332895		EX_cl(e)	-0.00035452
	EX_cl(e)	-0.000619383		EX_cl(e)	-0.000644831		EX_cl(e)	-0.000582688		EX_cl(e)	-0.000769624		EX_cl(e)	-0.000199314		EX_cobalt2(e)	-1.16436e-05		EX_co2(e)	19.1012		EX_co2(e)	15.6077
	EX_co2(e)	8.39685		EX_co2(e)	4.10396		EX_co2(e)	16.7876		EX_co2(e)	0.959444		EX_co2(e)	-6.46392		EX_cu2(e)	-1.16436e-05		EX_cobalt2(e)	-0.00022193		EX_cobalt2(e)	-0.000236347
	EX_cobalt2(e)	-0.000412922		EX_cobalt2(e)	-0.000429887		EX_cobalt2(e)	-0.000388459		EX_cobalt2(e)	-0.000513083		EX_cobalt2(e)	-0.000132876		EX_fe2(e)	-2.61999e-05		EX_cu2(e)	-0.00022193		EX_cu2(e)	-0.000236347
	EX_cu2(e)	-0.000412922		EX_cu2(e)	-0.000429887		EX_cu2(e)	-0.000388459		EX_cu2(e)	-0.000513083		EX_cu2(e)	-0.000132876		EX_fe3(e)	-2.78443e-05		EX_etoh(e)	18.9635		EX_etoh(e)	20.6137
	EX_fe2(e)	-0.000987456		EX_fe2(e)	-0.00102803		EX_fe2(e)	-0.000928955		EX_fe2(e)	-0.00122698		EX_fe2(e)	-0.000317758		EX_glc(e)	-10		EX_fe2(e)	-0.000530721		EX_fe2(e)	-0.000565196
	EX_fe3(e)	-0.000929139		EX_fe3(e)	-0.000967315		EX_fe3(e)	-0.000874093		EX_fe3(e)	-0.00115452		EX_fe3(e)	-0.000298992		EX_glyclt(e)	2.46661e-06		EX_fe3(e)	-0.000499378		EX_fe3(e)	-0.000531817
	EX_glc(e)	-10		EX_glc(e)	-10		EX_for(e)	2.38729		EX_for(e)	17.8495		EX_glc(e)	-10		EX_h2o(e)	16.7616		EX_glc(e)	-10		EX_glc(e)	-10
	EX_glyclt(e)	8.74746e-05		EX_glyclt(e)	9.10686e-05		EX_glc(e)	-10		EX_glc(e)	-10		EX_glyclt(e)	2.81488e-05		EX_h(e)	8.28287		EX_glyclt(e)	4.70143e-05		EX_glyclt(e)	5.00684e-05
	EX_h2o(e)	6.4285		EX_h2o(e)	15.1467		EX_glyclt(e)	8.22922e-05		EX_glyclt(e)	0.000108693		EX_h2o(e)	7.75118		EX_k(e)	-0.000654812		EX_h2o(e)	2.01229		EX_h2o(e)	7.29566
	EX_h(e)	13.5		EX_h(e)	-18.6751		EX_h2o(e)	11.1987		EX_h2o(e)	11.7604		EX_h(e)	32.7568		EX_mg2(e)	-2.91089e-05		EX_h(e)	0.692389		EX_h(e)	-19.8732
	EX_k(e)	-0.0232219		EX_k(e)	-0.0241761		EX_h(e)	3.67069		EX_h(e)	-10.4554		EX_k(e)	-0.0074727		EX_mn2(e)	-1.16436e-05		EX_k(e)	-0.0124809		EX_k(e)	-0.0132917
	EX_mg2(e)	-0.0010323		EX_mg2(e)	-0.00107472		EX_k(e)	-0.0218462		EX_k(e)	-0.0288548		EX_mg2(e)	-0.00033219		EX_mobd(e)	-1.16436e-05		EX_mg2(e)	-0.000554825		EX_mg2(e)	-0.000590867
	EX_mn2(e)	-0.000412922		EX_mn2(e)	-0.000429887		EX_mg2(e)	-0.000971147		EX_mg2(e)	-0.00128271		EX_mn2(e)	-0.000132876		EX_nh4(e)	-0.0397395		EX_mn2(e)	-0.00022193		EX_mn2(e)	-0.000236347
	EX_mobd(e)	-0.000412922		EX_mobd(e)	-0.000429887		EX_mn2(e)	-0.000388459		EX_mn2(e)	-0.000513083		EX_mobd(e)	-0.000132876		EX_pi(e)	-0.00354006		EX_mobd(e)	-0.00022193		EX_mobd(e)	-0.000236347
	EX_nh4(e)	-1.41006		EX_nh4(e)	-1.46799		EX_mobd(e)	-0.000388459		EX_mobd(e)	-0.000513083		EX_nh4(e)	-0.453749		EX_so4(e)	-0.000921851		EX_nh4(e)	-0.757854		EX_nh4(e)	-0.807084
	EX_pi(e)	-0.125696		EX_pi(e)	-0.130861		EX_nh4(e)	-1.32652		EX_nh4(e)	-1.75209		EX_pi(e)	-0.0404483		EX_succ(e)	18.3135		EX_pi(e)	-0.067557		EX_pi(e)	-0.0719455
	EX_so4(e)	-0.0327212		EX_so4(e)	-0.0340656		EX_pi(e)	-0.118249		EX_pi(e)	-0.156186		EX_so4(e)	-0.0105295		EX_zn2(e)	-1.16436e-05		EX_so4(e)	-0.0175864		EX_so4(e)	-0.0187289
	EX_zn2(e)	-0.000412922		EX_zn2(e)	-0.000429887		EX_so4(e)	-0.0307827		EX_so4(e)	-0.0406583		EX_succ(e)	13.1068		Ec_biomass_iAF1260_core_59p81M	0.00368701		EX_succ(e)	0.0234535		EX_succ(e)	0.0249771
	Ec_biomass_iAF1260_core_59p81M	0.130754		Ec_biomass_iAF1260_core_59p81M	0.136126		EX_succ(e)	0.0410523		EX_succ(e)	0.0542225		EX_zn2(e)	-0.000132876		EX_EE	-30		EX_zn2(e)	-0.00022193		EX_zn2(e)	-0.000236347
	EX_bdol	5.4125		EX_EE	-30		EX_zn2(e)	-0.000388459		EX_zn2(e)	-0.000513083		Ec_biomass_iAF1260_core_59p81M	0.042076					Ec_biomass_iAF1260_core_59p81M	0.0702755		Ec_biomass_iAF1260_core_59p81M	0.0748406
				EX_bdol	7.54301		Ec_biomass_iAF1260_core_59p81M	0.123008		Ec_biomass_iAF1260_core_59p81M	0.162471											EX_EE	-20.6106
							EX_btol	8.8701		EX_EE	-30
										EX_btol	8.53291
Product Yield (on subsrate)	0.0902083				0.125717			0.147835			0.142215			0.218447			0.305225			0.316058			0.343562
Product Yield (total carbon)	0.0902083				0.125717			0.147835			0.142215			0.197202			0.238927			0.316058			0.343562
	Complete Flux Profile (Enhanced)			Complete Flux Profile			Complete Flux Profile (Enhanced)			Complete Flux Profile			Complete Flux Profile (Enhanced)			Complete Flux Profile			Complete Flux Profile (Enhanced)			Complete Flux Profile
	3HAD100	0.0465276		3HAD100	0.0484392		3HAD100	0.0437711		3HAD100	0.0578136		3HAD100	0.0149723		3HAD100	0.00131198		3HAD100	0.0250068		3HAD100	0.0266313
	3HAD120	0.0268595		3HAD120	0.0279631		3HAD120	0.0252683		3HAD120	0.0333748		3HAD120	0.00864325		3HAD120	0.000757385		3HAD120	0.014436		3HAD120	0.0153738
	3HAD121	0.019668		3HAD121	0.0204761		3HAD121	0.0185028		3HAD121	0.0244389		3HAD121	0.00632907		3HAD121	0.0005546		3HAD121	0.0105708		3HAD121	0.0112575
	3HAD140	0.0166868		3HAD140	0.0173725		3HAD140	0.0156983		3HAD140	0.0207345		3HAD140	0.00536974		3HAD140	0.000470536		3HAD140	0.00896856		3HAD140	0.00955116
	3HAD141	0.019668		3HAD141	0.0204761		3HAD141	0.0185028		3HAD141	0.0244389		3HAD141	0.00632907		3HAD141	0.0005546		3HAD141	0.0105708		3HAD141	0.0112575
	3HAD160	0.0166868		3HAD160	0.0173725		3HAD160	0.0156983		3HAD160	0.0207345		3HAD160	0.00536974		3HAD160	0.000470536		3HAD160	0.00896856		3HAD160	0.00955116
	3HAD161	0.019668		3HAD161	0.0204761		3HAD161	0.0185028		3HAD161	0.0244389		3HAD161	0.00632907		3HAD161	0.0005546		3HAD161	0.0105708		3HAD161	0.0112575
	3HAD40	0.0465276		3HAD40	0.0484392		3HAD40	0.0437711		3HAD40	0.0578136		3HAD40	0.0149723		3HAD40	0.00131198		3HAD40	0.0250068		3HAD40	0.0266313
	3HAD60	0.0465276		3HAD60	0.0484392		3HAD60	0.0437711		3HAD60	0.0578136		3HAD60	0.0149723		3HAD60	0.00131198		3HAD60	0.0250068		3HAD60	0.0266313
	3HAD80	0.0465276		3HAD80	0.0484392		3HAD80	0.0437711		3HAD80	0.0578136		3HAD80	0.0149723		3HAD80	0.00131198		3HAD80	0.0250068		3HAD80	0.0266313
	3OAR100	0.0465276		3OAR100	0.0484392		3OAR100	0.0437711		3OAR100	0.0578136		3OAR100	0.0149723		3OAR100	0.00131198		3OAR100	0.0250068		3OAR100	0.0266313
	3OAR120	0.0268595		3OAR120	0.0279631		3OAR120	0.0252683		3OAR120	0.0333748		3OAR120	0.00864325		3OAR120	0.000757385		3OAR120	0.014436		3OAR120	0.0153738
	3OAR121	0.019668		3OAR121	0.0204761		3OAR121	0.0185028		3OAR121	0.0244389		3OAR121	0.00632907		3OAR121	0.0005546		3OAR121	0.0105708		3OAR121	0.0112575
	3OAR140	0.0268595		3OAR140	0.0279631		3OAR140	0.0252683		3OAR140	0.0333748		3OAR140	0.00864325		3OAR140	0.000757385		3OAR140	0.014436		3OAR140	0.0153738
	3OAR141	0.019668		3OAR141	0.0204761		3OAR141	0.0185028		3OAR141	0.0244389		3OAR141	0.00632907		3OAR141	0.0005546		3OAR141	0.0105708		3OAR141	0.0112575
	3OAR160	0.0166868		3OAR160	0.0173725		3OAR160	0.0156983		3OAR160	0.0207345		3OAR160	0.00536974		3OAR160	0.000470536		3OAR160	0.00896856		3OAR160	0.00955116
	3OAR161	0.019668		3OAR161	0.0204761		3OAR161	0.0185028		3OAR161	0.0244389		3OAR161	0.00632907		3OAR161	0.0005546		3OAR161	0.0105708		3OAR161	0.0112575
	3OAR40	0.0465276		3OAR40	0.0484392		3OAR40	0.0437711		3OAR40	0.0578136		3OAR40	0.0149723		3OAR40	0.00131198		3OAR40	0.0250068		3OAR40	0.0266313
	3OAR60	0.0465276		3OAR60	0.0484392		3OAR60	0.0437711		3OAR60	0.0578136		3OAR60	0.0149723		3OAR60	0.00131198		3OAR60	0.0250068		3OAR60	0.0266313
	3OAR80	0.0465276		3OAR80	0.0484392		3OAR80	0.0437711		3OAR80	0.0578136		3OAR80	0.0149723		3OAR80	0.00131198		3OAR80	0.0250068		3OAR80	0.0266313
	3OAS100	0.0465276		3OAS100	0.0484392		3OAS100	0.0437711		3OAS100	0.0578136		3OAS100	0.0149723		3OAS100	0.00131198		3OAS100	0.0250068		3OAS100	0.0266313
	3OAS120	0.0268595		3OAS120	0.0279631		3OAS120	0.0252683		3OAS120	0.0333748		3OAS120	0.00864325		3OAS120	0.000757385		3OAS120	0.014436		3OAS120	0.0153738
	3OAS121	0.019668		3OAS121	0.0204761		3OAS121	0.0185028		3OAS121	0.0244389		3OAS121	0.00632907		3OAS121	0.0005546		3OAS121	0.0105708		3OAS121	0.0112575
	3OAS140	0.0268595		3OAS140	0.0279631		3OAS140	0.0252683		3OAS140	0.0333748		3OAS140	0.00864325		3OAS140	0.000757385		3OAS140	0.014436		3OAS140	0.0153738
	3OAS141	0.019668		3OAS141	0.0204761		3OAS141	0.0185028		3OAS141	0.0244389		3OAS141	0.00632907		3OAS141	0.0005546		3OAS141	0.0105708		3OAS141	0.0112575
	3OAS160	0.0166868		3OAS160	0.0173725		3OAS160	0.0156983		3OAS160	0.0207345		3OAS160	0.00536974		3OAS160	0.000470536		3OAS160	0.00896856		3OAS160	0.00955116
	3OAS161	0.019668		3OAS161	0.0204761		3OAS161	0.0185028		3OAS161	0.0244389		3OAS161	0.00632907		3OAS161	0.0005546		3OAS161	0.0105708		3OAS161	0.0112575
	3OAS60	0.0465276		3OAS60	0.0484392		3OAS60	0.0437711		3OAS60	0.0578136		3OAS60	0.0149723		3OAS60	0.00131198		3OAS60	0.0250068		3OAS60	0.0266313
	3OAS80	0.0465276		3OAS80	0.0484392		3OAS80	0.0437711		3OAS80	0.0578136		3OAS80	0.0149723		3OAS80	0.00131198		3OAS80	0.0250068		3OAS80	0.0266313
	5DOAN	5.83164e-05		5DOAN	6.07124e-05		5DOAN	5.48615e-05		5DOAN	7.2462e-05		5DOAN	1.87659e-05		A5PISO	0.000143425		5DOAN	3.13429e-05		5DOAN	3.33789e-05
	A5PISO	0.00508634		A5PISO	0.00529532		A5PISO	0.004785		A5PISO	0.00632012		A5PISO	0.00163676		ACCOAC	0.00889704		A5PISO	0.00273372		A5PISO	0.0029113
	ACCOAC	0.31552		ACCOAC	0.328484		ABUTt2pp	1000		ABUTt2pp	1000		ACCOAC	0.101533		ACGK	0.00109062		ABUTt2pp	1000		ACALD	-15.3143
	ACGK	0.0386771		ACGK	0.0402662		ACACT1r	8.8701		ACACT1r	8.53291		ACGK	0.0124461		ACGS	0.00109062		ACALD	-18.8257		ACCOAC	0.180596
	ACGS	0.0386771		ACGS	0.0402662		ACCOAC	0.296828		ACCOAC	0.392055		ACGS	0.0124461		ACHBS	0.00107108		ACCOAC	0.16958		ACGK	0.0221379
	ACHBS	0.0379841		ACHBS	0.0395447		ACGK	0.0363857		ACGK	0.0480589		ACHBS	0.0122231		ACKr	-1.61989		ACGK	0.0207875		ACGS	0.0221379
	ACKr	-6.81054		ACKr	-2.45248		ACGS	0.0363857		ACGS	0.0480589		ACKr	-6.13239		ACLS	0.00322346		ACGS	0.0207875		ACHBS	0.0217412
	ACLS	0.114315		ACLS	0.119012		ACHBS	0.0357338		ACHBS	0.0471978		ACLS	0.036786		ACOATA	0.00131198		ACHBS	0.020415		ACLS	0.0654314
	ACODA	0.0386771		ACOATA	0.0484392		ACLS	0.107543		ACLS	0.142044		ACOATA	0.0149723		ACODA	0.00109062		ACLS	0.0614402		ACOATA	0.0266313
	ACONTa	0.140602		ACODA	0.0402662		ACOATA	0.0437711		ACODA	0.0480589		ACODA	0.0124461		ACONTa	0.00395155		ACOATA	0.0250068		ACODA	0.0221379
	ACONTb	0.140602		ACONTa	0.146379		ACODA	0.0363857		ACONTa	0.174708		ACONTa	0.045245		ACONTb	0.00395155		ACODA	0.0207875		ACONTa	0.0804774
	ACOTA	-0.0386771		ACONTb	0.146379		ACONTa	0.132272		ACONTb	0.174708		ACONTb	0.045245		ACOTA	-0.00109062		ACONTa	0.0755684		ACONTb	0.0804774
	ACt2rpp	-12.2991		ACOTA	-0.0402662		ACONTb	0.132272		ACOTA	-0.0480589		ACOTA	-0.0124461		ACt2rpp	-1.62203		ACONTb	0.0755684		ACOTA	-0.0221379
	ACtex	-12.2991		ACt2rpp	-10.0746		ACOTA	-0.0363857		ACt2rpp	-1000		ACt2rpp	-1000		ACtex	-1.62203		ACOTA	-0.0207875		ACS	0.0434825
	ADCL	8.74746e-05		ACtex	-10.0746		ACt2rpp	-1000		ACt4pp	999.906		ACt4pp	993.843		ADCL	2.46661e-06		ACS	0.0408302		ADCL	5.00684e-05
	ADCS	8.74746e-05		ADCL	9.10686e-05		ACt4pp	999.929		ACtex	-0.0943959		ACtex	-6.15684		ADCS	2.46661e-06		ADCL	4.70143e-05		ADCS	5.00684e-05
	ADK1	1000		ADCS	9.10686e-05		ACtex	-0.0714678		ADCL	0.000108693		ADCL	2.81488e-05		ADK1	1000		ADCS	4.70143e-05		ADK1	10.8117
	ADK3	-999.704		ADK1	1000		ADCL	8.22922e-05		ADCS	0.000108693		ADCS	2.81488e-05		ADK3	-999.992		ADK1	1000		ADK3	-1000
	ADNt2pp	1000		ADK3	-999.692		ADCS	8.22922e-05		ADK1	1000		ADK1	1000		ADNt2pp	1000		ADK3	-999.524		ADPT	5.29942
	ADNt2rpp	-1000		ADNt2pp	1000		ADK1	1000		ADK3	-999.632		ADK3	-999.905		ADNt2rpp	-1000		ADPT	0.137819		ADSK	0.0184334
	ADPT	0.000116633		ADNt2rpp	-1000		ADK3	-999.721		ADPT	0.000144924		ADNt2pp	1000		ADPT	1.64441e-06		ADSK	0.017309		ADSL1r	0.0223182
	ADSK	0.032205		ADPT	0.000121425		ADPT	0.000109723		ADSK	0.0400169		ADNt2rpp	-1000		ADSK	0.000907295		ADSL1r	0.0209569		ADSL2r	0.0334317
	ADSL1r	0.0389922		ADSK	0.0335282		ADSK	0.0302971		ADSL1r	0.0484504		ADPT	3.75318e-05		ADSL1r	0.00109868		ADSL2r	0.0313924		ADSS	0.0223182
	ADSL2r	0.0584085		ADSL1r	0.0405943		ADSL1r	0.0366822		ADSL2r	0.0725765		ADSK	0.0103634		ADSL2r	0.00164454		ADSS	0.0209569		AGPAT160	0.00477558
	ADSS	0.0389922		ADSL2r	0.0608084		ADSL2r	0.0549482		ADSS	0.0484504		ADSL1r	0.0125475		ADSS	0.00109868		AGPAT160	0.00448428		AGPAT161	0.00562876
	AGPAT160	0.00834342		ADSS	0.0405943		ADSS	0.0366822		AGPAT160	0.0103673		ADSL2r	0.0187956		AGPAT160	0.000235268		AGPAT161	0.00528542		AGPR	-0.0221379
	AGPAT161	0.00983402		AGPAT160	0.00868623		AGPAT160	0.00784913		AGPAT161	0.0122194		ADSS	0.0125475		AGPAT161	0.0002773		AGPR	-0.0207875		AHCYSNS	3.33789e-05
	AGPR	-0.0386771		AGPAT161	0.0102381		AGPAT161	0.00925142		AGPR	-0.0480589		AGPAT160	0.00268487		AGPR	-0.00109062		AHCYSNS	3.13429e-05		AICART	0.0405221
	AHCYSNS	5.83164e-05		AGPR	-0.0402662		AGPR	-0.0363857		AHCYSNS	7.2462e-05		AGPAT161	0.00316454		AHCYSNS	1.64441e-06		AICART	0.0380503		AIRC2	0.0334317
	AICART	0.0707962		AHCYSNS	6.07124e-05		AHCYSNS	5.48615e-05		AICART	0.087969		AGPR	-0.0124461		AICART	0.00199384		AIRC2	0.0313924		AIRC3	-0.0334317
	AIRC2	0.0584085		AICART	0.073705		AICART	0.066602		AIRC2	0.0725765		AHCYSNS	1.87659e-05		AIRC2	0.00164454		AIRC3	-0.0313924		ALAALAr	0.00207907
	AIRC3	-0.0584085		AIRC2	0.0608084		AIRC2	0.0549482		AIRC3	-0.0725765		AICART	0.0227818		AIRC3	-0.00164454		ALAALAr	0.00195225		ALAR	0.00311861
	ALAALAr	0.00363235		AIRC3	-0.0608084		AIRC3	-0.0549482		ALAALAr	0.00451344		AIRC2	0.0187956		ALAALAr	0.000102425		ALAR	0.00292838		ALATA_L	-0.0436266
	ALAR	0.00544853		ALAALAr	0.00378159		ALAALAr	0.00341716		ALAR	0.00677016		AIRC3	-0.0187956		ALAR	0.000153638		ALATA_L	-1000		ALCD2x	-20.6137
	ALATA_L	-0.0762201		ALAR	0.00567239		ALAR	0.00512573		ALATA_L	-1000		ALAALAr	0.00116887		ALATA_L	-1000		ALCD2x	-18.9635		AMPMS2	1.66895e-05
	AMPMS2	2.91582e-05		ALATA_L	-1000		ALATA_L	-0.0717046		AMPMS2	3.6231e-05		ALAR	0.00175331		ANPRT	0.000209569		AMPMS2	1.56714e-05		ANPRT	0.00425394
	ANPRT	0.00743207		AMPMS2	3.03562e-05		AMPMS2	2.74307e-05		ANPRT	0.00923484		ALATA_L	-1000		ANS	0.000209569		ANPRT	0.00399446		ANS	0.00425394
	ANS	0.00743207		ANPRT	0.00773743		ANPRT	0.00699176		ANS	0.00923484		AMPMS2	9.38295e-06		ARGSL	0.00109062		ANS	0.00399446		APRAUR	3.33789e-05
	APRAUR	5.83164e-05		ANS	0.00773743		ANS	0.00699176		APRAUR	7.2462e-05		ANPRT	0.0023916		ARGSS	0.00109062		APRAUR	3.13429e-05		ARGSL	0.0221379
	ARGSL	0.0386771		APRAUR	6.07124e-05		APRAUR	5.48615e-05		ARGSL	0.0480589		ANS	0.0023916		ASAD	-0.00394179		ARGSL	0.0207875		ARGSS	0.0221379
	ARGSS	0.0386771		ARGSL	0.0402662		ARGSL	0.0363857		ARGSS	0.0480589		APRAUR	1.87659e-05		ASNS2	0.000888937		ARGSS	0.0207875		ASAD	-0.0800123
	ASAD	-0.13979		ARGSS	0.0402662		ARGSS	0.0363857		ASAD	-0.173698		ARGSL	0.0124461		ASP1DC	2.12372e-06		ASAD	-0.0751317		ASNS2	0.0180441
	ASNS2	0.0315248		ASAD	-0.145533		ASAD	-0.131508		ASNS2	0.0391717		ARGSS	0.0124461		ASPCT	0.00121963		ASNS2	0.0169434		ASP1DC	4.31082e-05
	ASP1DC	7.53144e-05		ASNS2	0.0328201		ASNS2	0.0296572		ASP1DC	9.35832e-05		ASAD	-0.0449836		ASPK	0.00394179		ASP1DC	4.04787e-05		ASPCT	0.0247565
	ASPCT	0.0432522		ASP1DC	7.84088e-05		ASP1DC	7.08525e-05		ASPCT	0.0537437		ASNS2	0.0101445		ASPO4	8.399e-06		ASPCT	0.0232464		ASPK	0.0800123
	ASPK	0.13979		ASPCT	0.0450293		ASPCT	0.0406897		ASPK	0.173698		ASP1DC	2.42358e-05		ASPTA	-0.0107836		ASPK	0.0751317		ASPO4	0.000170487
	ASPO4	0.000297858		ASPK	0.145533		ASPK	0.131508		ASPO4	0.000370109		ASPCT	0.0139183		ATPM	8.39		ASPO4	0.000160088		ASPTA	-0.218958
	ASPTA	-0.382543		ASPO4	0.000310096		ASPO4	0.000280212		ASPTA	-0.475335		ASPK	0.0449836		ATPPRT	0.000349307		ASPTA	-0.205602		ATPM	8.39
	ATPM	8.39		ASPTA	-0.39826		ASPTA	-0.359879		ATPM	8.39		ASPO4	9.58491e-05		ATPS4rpp	5.40171		ATPM	8.39		ATPPRT	0.0070904
	ATPPRT	0.0123877		ATPM	8.39		ATPM	8.39		ATPPRT	0.0153925		ASPTA	-0.1231		BPNT	0.000907295		ATPPRT	0.0066579		ATPS4rpp	9.95959
	ATPS4rpp	3.68952		ATPPRT	0.0128966		ATPPRT	0.0116538		ATPS4rpp	2.42617		ATPM	8.39		CA2t3pp	1000		ATPS4rpp	4.41551		BPNT	0.0184334
	BPNT	0.032205		ATPS4rpp	12.7722		ATPS4rpp	-0.944796		BPNT	0.0400169		ATPPRT	0.00398628		CA2tex	1.74654e-05		BPNT	0.017309		CA2tex	0.00035452
	CA2t3pp	999.999		BPNT	0.0335282		BPNT	0.0302971		CA2t3pp	999.999		ATPS4rpp	-1.00417		CAt6pp	-1000		CA2t3pp	1000		CAt6pp	-0.00035452
	CA2tex	0.000619383		CA2t3pp	999.999		CA2t3pp	999.999		CA2tex	0.000769624		BPNT	0.0103634		CBMKr	0.00231024		CA2tex	0.000332895		CBMKr	0.0468944
	CAt6pp	-1000		CA2tex	0.000644831		CA2tex	0.000582688		CAt6pp	-1000		CA2t3pp	1000		CDPMEK	6.57762e-06		CAt6pp	-1000		CDPMEK	0.000178794
	CBMKr	0.0819293		CAt6pp	-1000		CAt6pp	-1000		CBMKr	0.101803		CA2tex	0.000199314		CHORM	0.00115698		CBMKr	0.0440339		CHORM	0.0235017
	CDPMEK	0.000312372		CBMKr	0.0852955		CBMKr	0.0770755		CDPMEK	0.000388143		CAt6pp	-1000		CHORS	0.00136984		CDPMEK	0.000167888		CHORS	0.0278224
	CHORM	0.0410598		CDPMEK	0.000325206		CDPMEK	0.000293866		CHORM	0.0510196		CBMKr	0.0263644		CHRPL	8.22203e-07		CHORM	0.0220681		CHRPL	1.66895e-05
	CHORS	0.0486085		CHORM	0.0427468		CHORM	0.0386273		CHORS	0.0603994		CDPMEK	0.00010052		CLt3_2pp	8.73268e-06		CHORS	0.0261253		CLt3_2pp	0.00017726
	CHRPL	2.91582e-05		CHORS	0.0506057		CHORS	0.0457288		CHRPL	3.6231e-05		CHORM	0.0132128		CLtex	1.74654e-05		CHRPL	1.56714e-05		CLtex	0.00035452
	CLt3_2pp	0.000309691		CHRPL	3.03562e-05		CHRPL	2.74307e-05		CLt3_2pp	0.000384812		CHORS	0.015642		CO2tex	16.6489		CLt3_2pp	0.000166448		CO2tex	-15.6077
	CLtex	0.000619383		CLt3_2pp	0.000322416		CLt3_2pp	0.000291344		CLtex	0.000769624		CHRPL	9.38295e-06		CO2tpp	16.6489		CLtex	0.000332895		CO2tpp	-15.6077
	CO2tex	-8.39685		CLtex	0.000644831		CLtex	0.000582688		CO2tex	-0.959444		CLt3_2pp	9.9657e-05		COBALT2tex	1.16436e-05		CO2tex	-19.1012		COBALT2tex	0.000236347
	CO2tpp	-8.39685		CO2tex	-4.10396		CO2tex	-16.7876		CO2tpp	-0.959444		CLtex	0.000199314		COBALT2tpp	1.16436e-05		CO2tpp	-19.1012		COBALT2tpp	0.000236347
	COBALT2tex	0.000412922		CO2tpp	-4.10396		CO2tpp	-16.7876		COBALT2tex	0.000513083		CO2tex	6.46392		CS	0.00395155		COBALT2tex	0.00022193		CPPPGO2	1.66895e-05
	COBALT2tpp	0.000412922		COBALT2tex	0.000429887		COBALT2tex	0.000388459		COBALT2tpp	0.000513083		CO2tpp	6.46392		CTPS2	0.000591838		COBALT2tpp	0.00022193		CS	0.0804774
	CPPPGO2	2.91582e-05		COBALT2tpp	0.000429887		COBALT2tpp	0.000388459		CPPPGO2	3.6231e-05		COBALT2tex	0.000132876		CU2tex	1.16436e-05		CPPPGO2	1.56714e-05		CTPS2	0.0120134
	CS	0.140602		CPPPGO2	3.03562e-05		CPPPGO2	2.74307e-05		CS	0.174708		COBALT2tpp	0.000132876		CU2tpp	1.16436e-05		CS	0.0755684		CU2tex	0.000236347
	CTPS2	0.0209887		CS	0.146379		CS	0.132272		CTPS2	0.0260798		CPPPGO2	9.38295e-06		CYSS	0.000907295		CTPS2	0.0112806		CU2tpp	0.000236347
	CU2tex	0.000412922		CTPS2	0.021851		CTPS2	0.0197452		CU2tex	0.000513083		CS	0.045245		CYSTL	0.000567515		CU2tex	0.00022193		CYSS	0.0184334
	CU2tpp	0.000412922		CU2tex	0.000429887		CU2tex	0.000388459		CU2tpp	0.000513083		CTPS2	0.00675404		CYTDt2pp	1000		CU2tpp	0.00022193		CYSTL	0.0115197
	CYSS	0.032205		CU2tpp	0.000429887		CU2tpp	0.000388459		CYSS	0.0400169		CU2tex	0.000132876		CYTDt2rpp	-1000		CYSS	0.017309		CYTDt2pp	1000
	CYSTL	0.0201261		CYSS	0.0335282		CYSS	0.0302971		CYSTL	0.025008		CU2tpp	0.000132876		CYTK1	0.000664694		CYSTL	0.010817		CYTDt2rpp	-1000
	CYTDt2pp	1000		CYSTL	0.020953		CYSTL	0.0189337		CYTK1	0.0293885		CYSS	0.0103634		DALAt2pp	5.12125e-05		CYTDt2pp	1000		CYTK1	0.0135375
	CYTDt2rpp	-1000		CYTDt2pp	1000		CYTK1	0.0222503		DALAt2pp	0.00225672		CYSTL	0.00647646		DAPDC	0.00126538		CYTDt2rpp	-1000		DADK	-5.29936
	CYTK1	0.0236515		CYTDt2rpp	-1000		DALAt2pp	0.00170858		DAPDC	0.05576		CYTDt2pp	1000		DAPE	0.00136781		CYTK1	0.0127118		DALAt2pp	0.00103954
	DALAt2pp	0.00181618		CYTK1	0.0246232		DAPDC	0.0422163		DAPE	0.0602734		CYTDt2rpp	-1000		DASYN160	0.000235268		DADK	-0.137757		DAPDC	0.0256853
	DAPDC	0.0448748		DALAt2pp	0.0018908		DAPE	0.0456334		DASYN160	0.0103673		CYTK1	0.00761092		DASYN161	0.0002773		DALAt2pp	0.000976127		DAPE	0.0277644
	DAPE	0.0485072		DAPDC	0.0467186		DASYN160	0.00784913		DASYN161	0.0122194		DALAt2pp	0.000584436		DDPA	0.00136984		DAPDC	0.0241186		DASYN160	0.00477558
	DASYN160	0.00834342		DAPE	0.0505002		DASYN161	0.00925142		DB4PS	0.000144924		DAPDC	0.0144405		DHAD1	0.00322346		DAPE	0.0260708		DASYN161	0.00562876
	DASYN161	0.00983402		DASYN160	0.00868623		DB4PS	0.000109723		DDPA	0.0603994		DAPE	0.0156094		DHAD2	0.00107108		DASYN160	0.00448428		DB4PS	6.67578e-05
	DB4PS	0.000116633		DASYN161	0.0102381		DDPA	0.0457288		DHAD1	0.142044		DASYN160	0.00268487		DHDPRy	0.00136781		DASYN161	0.00528542		DDPA	0.0278224
	DDPA	0.0486085		DB4PS	0.000121425		DHAD1	0.107543		DHAD2	0.0471978		DASYN161	0.00316454		DHDPS	0.00136781		DB4PS	6.26857e-05		DHAD1	0.0654314
	DHAD1	0.114315		DDPA	0.0506057		DHAD2	0.0357338		DHAPT	8.32859		DB4PS	3.75318e-05		DHFR	9.89556e-05		DDPA	0.0261253		DHAD2	0.0217412
	DHAD2	0.0379841		DHAD1	0.119012		DHAPT	8.69624		DHDPRy	0.0602734		DDPA	0.015642		DHFS	2.46661e-06		DHAD1	0.0614402		DHDPRy	0.0277644
	DHAPT	3.23935		DHAD2	0.0395447		DHDPRy	0.0456334		DHDPS	0.0602734		DHAD1	0.036786		DHNPA2	2.46661e-06		DHAD2	0.020415		DHDPS	0.0277644
	DHDPRy	0.0485072		DHAPT	1.0535		DHDPS	0.0456334		DHFR	0.00436056		DHAD2	0.0122231		DHORD5	0.00121963		DHDPRy	0.0260708		DHFR	0.00200865
	DHDPS	0.0485072		DHDPRy	0.0505002		DHFR	0.00330141		DHFS	0.000108693		DHDPRy	0.0156094		DHORTS	-0.00121963		DHDPS	0.0260708		DHFS	5.00684e-05
	DHFR	0.00350931		DHDPS	0.0505002		DHFS	8.22922e-05		DHNPA2	0.000108693		DHDPS	0.0156094		DHPS2	2.46661e-06		DHFR	0.00188612		DHNPA2	5.00684e-05
	DHFS	8.74746e-05		DHFR	0.0036535		DHNPA2	8.22922e-05		DHORD5	0.0537437		DHFR	0.00112928		DHPTDCs	1.64441e-06		DHFS	4.70143e-05		DHORD5	0.0247565
	DHNPA2	8.74746e-05		DHFS	9.10686e-05		DHORD5	0.0406897		DHORTS	-0.0537437		DHFS	2.81488e-05		DHQS	0.00136984		DHNPA2	4.70143e-05		DHORTS	-0.0247565
	DHORD5	0.0432522		DHNPA2	9.10686e-05		DHORTS	-0.0406897		DHPPDA2	7.2462e-05		DHNPA2	2.81488e-05		DHQTi	0.00136984		DHORD5	0.0232464		DHPPDA2	3.33789e-05
	DHORTS	-0.0432522		DHORD5	0.0450293		DHPPDA2	5.48615e-05		DHPS2	0.000108693		DHORD5	0.0139183		DMATT	8.22203e-07		DHORTS	-0.0232464		DHPS2	5.00684e-05
	DHPPDA2	5.83164e-05		DHORTS	-0.0450293		DHPS2	8.22922e-05		DHPTDCs	7.2462e-05		DHORTS	-0.0139183		DM_HMFURN	1.64441e-06		DHPPDA2	3.13429e-05		DHPTDCs	3.33789e-05
	DHPS2	8.74746e-05		DHPPDA2	6.07124e-05		DHPTDCs	5.48615e-05		DHQS	0.0603994		DHPPDA2	1.87659e-05		DNMPPA	2.46661e-06		DHPS2	4.70143e-05		DHQS	0.0278224
	DHPTDCs	5.83164e-05		DHPS2	9.10686e-05		DHQS	0.0457288		DHQTi	0.0603994		DHPS2	2.81488e-05		DNTPPA	2.46661e-06		DHPTDCs	3.13429e-05		DHQTi	0.0278224
	DHQS	0.0486085		DHPTDCs	6.07124e-05		DHQTi	0.0457288		DMATT	4.51669e-05		DHPTDCs	1.87659e-05		DPCOAK	2.12372e-06		DHQS	0.0261253		DMATT	2.08057e-05
	DHQTi	0.0486085		DHQS	0.0506057		DMATT	3.41962e-05		DMPPS	0.000388143		DHQS	0.015642		DPR	2.12372e-06		DHQTi	0.0261253		DMPPS	0.000178794
	DMATT	3.63497e-05		DHQTi	0.0506057		DMPPS	0.000293866		DM_4HBA	3.6231e-05		DHQTi	0.015642		DTMPK	9.6489e-05		DMATT	1.95366e-05		DM_4HBA	1.66895e-05
	DM_4HBA	2.91582e-05		DMATT	3.78432e-05		DM_4HBA	2.74307e-05		DM_5DRIB	7.2462e-05		DMATT	1.16971e-05		DXPRIi	6.57762e-06		DMPPS	0.000167888		DM_5DRIB	3.33789e-05
	DM_5DRIB	5.83164e-05		DM_4HBA	3.03562e-05		DM_5DRIB	5.48615e-05		DM_HMFURN	7.2462e-05		DM_4HBA	9.38295e-06		DXPS	6.57762e-06		DM_4HBA	1.56714e-05		DM_HMFURN	3.33789e-05
	DM_HMFURN	5.83164e-05		DM_5DRIB	6.07124e-05		DM_HMFURN	5.48615e-05		DNMPPA	0.000108693		DM_5DRIB	1.87659e-05		EAR100x	0.000757385		DM_5DRIB	3.13429e-05		DNMPPA	5.00684e-05
	DNMPPA	8.74746e-05		DM_HMFURN	6.07124e-05		DNMPPA	8.22922e-05		DNTPPA	0.000108693		DM_HMFURN	1.87659e-05		EAR120x	0.000757385		DM_HMFURN	3.13429e-05		DNTPPA	5.00684e-05
	DNTPPA	8.74746e-05		DNMPPA	9.10686e-05		DNTPPA	8.22922e-05		DPCOAK	9.35832e-05		DNMPPA	2.81488e-05		EAR121x	0.0005546		DNMPPA	4.70143e-05		DPCOAK	4.31082e-05
	DPCOAK	7.53144e-05		DNTPPA	9.10686e-05		DPCOAK	7.08525e-05		DPR	9.35832e-05		DNTPPA	2.81488e-05		EAR140x	0.000470536		DNTPPA	4.70143e-05		DPR	4.31082e-05
	DPR	7.53144e-05		DPCOAK	7.84088e-05		DPR	7.08525e-05		DTMPK	0.00425186		DPCOAK	2.42358e-05		EAR141x	0.0005546		DPCOAK	4.04787e-05		DRPA	5.29936
	DTMPK	0.00342184		DPR	7.84088e-05		DTMPK	0.00321911		DXPRIi	0.000388143		DPR	2.42358e-05		EAR160x	0.000470536		DPR	4.04787e-05		DTMPK	0.00195858
	DXPRIi	0.000312372		DTMPK	0.00356243		DXPRIi	0.000293866		DXPS	0.000460605		DTMPK	0.00110113		EAR161x	0.0005546		DRPA	0.137757		DXPRIi	0.000178794
	DXPS	0.000370688		DXPRIi	0.000325206		DXPS	0.000348727		E4PD	3.6231e-05		DXPRIi	0.00010052		EAR40x	0.00131198		DTMPK	0.00183911		DXPS	0.000212173
	E4PD	2.91582e-05		DXPS	0.000385919		E4PD	2.74307e-05		EAR100x	0.0333748		DXPS	0.000119285		EAR60x	0.00131198		DXPRIi	0.000167888		E4PD	1.66895e-05
	EAR100x	0.0268595		E4PD	3.03562e-05		EAR100x	0.0252683		EAR120x	0.0333748		E4PD	9.38295e-06		EAR80x	0.00131198		DXPS	0.000199231		EAR100x	0.0153738
	EAR120x	0.0268595		EAR100x	0.0279631		EAR120x	0.0252683		EAR121x	0.0244389		EAR100x	0.00864325		ENO	19.9759		E4PD	1.56714e-05		EAR120x	0.0153738
	EAR121x	0.019668		EAR120x	0.0279631		EAR121x	0.0185028		EAR140x	0.0207345		EAR120x	0.00864325		EX_ac(e)	1.62203		EAR100x	0.014436		EAR121x	0.0112575
	EAR140x	0.0166868		EAR121x	0.0204761		EAR140x	0.0156983		EAR141x	0.0244389		EAR121x	0.00632907		EX_ca2(e)	-1.74654e-05		EAR120x	0.014436		EAR140x	0.00955116
	EAR141x	0.019668		EAR140x	0.0173725		EAR141x	0.0185028		EAR160x	0.0207345		EAR140x	0.00536974		EX_cl(e)	-1.74654e-05		EAR121x	0.0105708		EAR141x	0.0112575
	EAR160x	0.0166868		EAR141x	0.0204761		EAR160x	0.0156983		EAR161x	0.0244389		EAR141x	0.00632907		EX_co2(e)	-16.6489		EAR140x	0.00896856		EAR160x	0.00955116
	EAR161x	0.019668		EAR160x	0.0173725		EAR161x	0.0185028		EAR40x	0.0578136		EAR160x	0.00536974		EX_cobalt2(e)	-1.16436e-05		EAR141x	0.0105708		EAR161x	0.0112575
	EAR40x	0.0465276		EAR161x	0.0204761		EAR40x	0.0437711		EAR60x	0.0578136		EAR161x	0.00632907		EX_cu2(e)	-1.16436e-05		EAR160x	0.00896856		EAR40x	0.0266313
	EAR60x	0.0465276		EAR40x	0.0484392		EAR60x	0.0437711		EAR80x	0.0578136		EAR40x	0.0149723		EX_fe2(e)	-2.61999e-05		EAR161x	0.0105708		EAR60x	0.0266313
	EAR80x	0.0465276		EAR60x	0.0484392		EAR80x	0.0437711		ECOAH1	8.53291		EAR60x	0.0149723		EX_fe3(e)	-2.78443e-05		EAR40x	0.0250068		EAR80x	0.0266313
	ENO	19.1449		EAR80x	0.0484392		ECOAH1	8.8701		ENO	18.9954		EAR80x	0.0149723		EX_glc(e)	-10		EAR60x	0.0250068		EDA	6.39166
	EX_ac(e)	12.2991		ENO	19.1098		ENO	19.2011		EX_ac(e)	0.0943959		ENO	19.7248		EX_glyclt(e)	2.46661e-06		EAR80x	0.0250068		EDD	6.39166
	EX_ca2(e)	-0.000619383		EX_ac(e)	10.0746		EX_ac(e)	0.0714678		EX_ca2(e)	-0.000769624		EX_ac(e)	6.15684		EX_h2o(e)	16.7616		EDA	9.83733		ENO	9.76805
	EX_cl(e)	-0.000619383		EX_ca2(e)	-0.000644831		EX_ca2(e)	-0.000582688		EX_cl(e)	-0.000769624		EX_ca2(e)	-0.000199314		EX_h(e)	8.28287		EDD	9.83733		ETOHt2rpp	-20.6137
	EX_co2(e)	8.39685		EX_cl(e)	-0.000644831		EX_cl(e)	-0.000582688		EX_co2(e)	0.959444		EX_cl(e)	-0.000199314		EX_k(e)	-0.000654812		ENO	9.78219		ETOHtex	-20.6137
	EX_cobalt2(e)	-0.000412922		EX_co2(e)	4.10396		EX_co2(e)	16.7876		EX_cobalt2(e)	-0.000513083		EX_co2(e)	-6.46392		EX_mg2(e)	-2.91089e-05		ETOHt2rpp	-18.9635		EX_ca2(e)	-0.00035452
	EX_cu2(e)	-0.000412922		EX_cobalt2(e)	-0.000429887		EX_cobalt2(e)	-0.000388459		EX_cu2(e)	-0.000513083		EX_cobalt2(e)	-0.000132876		EX_mn2(e)	-1.16436e-05		ETOHtex	-18.9635		EX_cl(e)	-0.00035452
	EX_fe2(e)	-0.000987456		EX_cu2(e)	-0.000429887		EX_cu2(e)	-0.000388459		EX_fe2(e)	-0.00122698		EX_cu2(e)	-0.000132876		EX_mobd(e)	-1.16436e-05		EX_ca2(e)	-0.000332895		EX_co2(e)	15.6077
	EX_fe3(e)	-0.000929139		EX_fe2(e)	-0.00102803		EX_fe2(e)	-0.000928955		EX_fe3(e)	-0.00115452		EX_fe2(e)	-0.000317758		EX_nh4(e)	-0.0397395		EX_cl(e)	-0.000332895		EX_cobalt2(e)	-0.000236347
	EX_glc(e)	-10		EX_fe3(e)	-0.000967315		EX_fe3(e)	-0.000874093		EX_for(e)	17.8495		EX_fe3(e)	-0.000298992		EX_pi(e)	-0.00354006		EX_co2(e)	19.1012		EX_cu2(e)	-0.000236347
	EX_glyclt(e)	8.74746e-05		EX_glc(e)	-10		EX_for(e)	2.38729		EX_glc(e)	-10		EX_glc(e)	-10		EX_so4(e)	-0.000921851		EX_cobalt2(e)	-0.00022193		EX_etoh(e)	20.6137
	EX_h2o(e)	6.4285		EX_glyclt(e)	9.10686e-05		EX_glc(e)	-10		EX_glyclt(e)	0.000108693		EX_glyclt(e)	2.81488e-05		EX_succ(e)	18.3135		EX_cu2(e)	-0.00022193		EX_fe2(e)	-0.000565196
	EX_h(e)	13.5		EX_h2o(e)	15.1467		EX_glyclt(e)	8.22922e-05		EX_h2o(e)	11.7604		EX_h2o(e)	7.75118		EX_zn2(e)	-1.16436e-05		EX_etoh(e)	18.9635		EX_fe3(e)	-0.000531817
	EX_k(e)	-0.0232219		EX_h(e)	-18.6751		EX_h2o(e)	11.1987		EX_h(e)	-10.4554		EX_h(e)	32.7568		Ec_biomass_iAF1260_core_59p81M	0.00368701		EX_fe2(e)	-0.000530721		EX_glc(e)	-10
	EX_mg2(e)	-0.0010323		EX_k(e)	-0.0241761		EX_h(e)	3.67069		EX_k(e)	-0.0288548		EX_k(e)	-0.0074727		FBA	9.98785		EX_fe3(e)	-0.000499378		EX_glyclt(e)	5.00684e-05
	EX_mn2(e)	-0.000412922		EX_mg2(e)	-0.00107472		EX_k(e)	-0.0218462		EX_mg2(e)	-0.00128271		EX_mg2(e)	-0.00033219		FCLT	8.22203e-07		EX_glc(e)	-10		EX_h2o(e)	7.29566
	EX_mobd(e)	-0.000412922		EX_mn2(e)	-0.000429887		EX_mg2(e)	-0.000971147		EX_mn2(e)	-0.000513083		EX_mn2(e)	-0.000132876		FE2tex	2.61999e-05		EX_glyclt(e)	4.70143e-05		EX_h(e)	-19.8732
	EX_nh4(e)	-1.41006		EX_mobd(e)	-0.000429887		EX_mn2(e)	-0.000388459		EX_mobd(e)	-0.000513083		EX_mobd(e)	-0.000132876		FE2tpp	2.61999e-05		EX_h2o(e)	2.01229		EX_k(e)	-0.0132917
	EX_pi(e)	-0.125696		EX_nh4(e)	-1.46799		EX_mobd(e)	-0.000388459		EX_nh4(e)	-1.75209		EX_nh4(e)	-0.453749		FE3Ri	8.22203e-07		EX_h(e)	0.692389		EX_mg2(e)	-0.000590867
	EX_so4(e)	-0.0327212		EX_pi(e)	-0.130861		EX_nh4(e)	-1.32652		EX_pi(e)	-0.156186		EX_pi(e)	-0.0404483		FE3abcpp	2.78443e-05		EX_k(e)	-0.0124809		EX_mn2(e)	-0.000236347
	EX_zn2(e)	-0.000412922		EX_so4(e)	-0.0340656		EX_pi(e)	-0.118249		EX_so4(e)	-0.0406583		EX_so4(e)	-0.0105295		FE3tex	2.78443e-05		EX_mg2(e)	-0.000554825		EX_mobd(e)	-0.000236347
	Ec_biomass_iAF1260_core_59p81M	0.130754		EX_zn2(e)	-0.000429887		EX_so4(e)	-0.0307827		EX_succ(e)	0.0542225		EX_succ(e)	13.1068		FRD2	0.00122802		EX_mn2(e)	-0.00022193		EX_nh4(e)	-0.807084
	F6PA	3.23935		Ec_biomass_iAF1260_core_59p81M	0.136126		EX_succ(e)	0.0410523		EX_zn2(e)	-0.000513083		EX_zn2(e)	-0.000132876		FRD3	18.3123		EX_mobd(e)	-0.00022193		EX_pi(e)	-0.0719455
	FBA	6.32928		F6PA	1.0535		EX_zn2(e)	-0.000388459		Ec_biomass_iAF1260_core_59p81M	0.162471		Ec_biomass_iAF1260_core_59p81M	0.042076		FUM	-18.3097		EX_nh4(e)	-0.757854		EX_so4(e)	-0.0187289
	FCLT	2.91582e-05		FBA	8.4974		Ec_biomass_iAF1260_core_59p81M	0.123008		F6PA	8.32859		FBA	9.86119		G1PACT	0.000348275		EX_pi(e)	-0.067557		EX_succ(e)	0.0249771
	FE2tex	0.000987456		FCLT	3.03562e-05		F6PA	8.69624		FBA	1.18455		FCLT	9.38295e-06		G3PAT160	0.000235268		EX_so4(e)	-0.0175864		EX_zn2(e)	-0.000236347
	FE2tpp	0.000987456		FE2tex	0.00102803		FBA	0.896829		FCLT	3.6231e-05		FE2tex	0.000317758		G3PAT161	0.0002773		EX_succ(e)	0.0234535		Ec_biomass_iAF1260_core_59p81M	0.0748406
	FE3abcpp	0.000929139		FE2tpp	0.00102803		FCLT	2.74307e-05		FE2tex	0.00122698		FE2tpp	0.000317758		G3PD2	-0.000512568		EX_zn2(e)	-0.00022193		FBA	0.0105748
	FE3tex	0.000929139		FE3abcpp	0.000967315		FE2tex	0.000928955		FE2tpp	0.00122698		FE3abcpp	0.000298992		G5SADs	0.000815197		Ec_biomass_iAF1260_core_59p81M	0.0702755		FCLT	1.66895e-05
	FMNAT	2.91582e-05		FE3tex	0.000967315		FE2tpp	0.000928955		FE3abcpp	0.00115452		FE3tex	0.000298992		G5SD	0.000815197		FBA	0.00992979		FE2tex	0.000565196
	FRD2	5.41246		FLDR	0.0109187		FE3abcpp	0.000874093		FE3tex	0.00115452		FLDR	0.00110113		G6PDH2r	0.026892		FCLT	1.56714e-05		FE2tpp	0.000565196
	FUM	-5.27647		FMNAT	3.03562e-05		FE3tex	0.000874093		FLDR	0.00425186		FMNAT	9.38295e-06		GAPD	19.9822		FE2tex	0.000530721		FE3abcpp	0.000531817
	G1PACT	0.012351		FRD2	7.54292		FLDR	0.00321911		FMNAT	3.6231e-05		FRD2	0.0140142		GARFT	0.00164207		FE2tpp	0.000530721		FE3tex	0.000531817
	G1SAT	0.000466531		FUM	-7.40134		FMNAT	2.74307e-05		FORtex	-17.8495		FRD3	13.0927		GART	2.46661e-06		FE3abcpp	0.000499378		FLDR	0.00398077
	G3PAT160	0.00834342		G1PACT	0.0128585		FORtex	-2.38729		FORtppi	17.8495		FUM	-13.063		GCALDD	2.46661e-06		FE3tex	0.000499378		FMNAT	1.66895e-05
	G3PAT161	0.00983402		G1SAT	0.000485699		FORtppi	2.38729		FRD2	0.0541138		G1PACT	0.0039745		GF6PTA	0.000348275		FMNAT	1.56714e-05		FRD2	0.024927
	G3PD2	-0.0181774		G3PAT160	0.00868623		FRD2	0.04097		FUM	0.114863		G1SAT	0.000150127		GHMT2r	0.00410427		FRD2	0.0234065		FUM	0.0529107
	G5SADs	0.0289098		G3PAT161	0.0102381		FUM	0.0869638		G1PACT	0.015347		G3PAT160	0.00268487		GK1	0.000895165		FUM	0.0496832		G1PACT	0.00706944
	G5SD	0.0289098		G3PD2	-0.0189243		G1PACT	0.0116193		G1SAT	0.000579696		G3PAT161	0.00316454		GLCptspp	1.64853		G1PACT	0.00663822		G1SAT	0.000267031
	G6PDH2r	0.954183		G5SADs	0.0300976		G1SAT	0.000438892		G3PAT160	0.0103673		G3PD2	-0.0058494		GLCt2pp	8.35147		G1SAT	0.000250743		G3PAT160	0.00477558
	GAPD	19.3691		G5SD	0.0300976		G3PAT160	0.00784913		G3PAT161	0.0122194		G5SADs	0.009303		GLCtex	-990		G3PAT160	0.00448428		G3PAT161	0.00562876
	GARFT	0.058117		G6PDH2r	0.993387		G3PAT161	0.00925142		G3PD2	-0.0225867		G5SD	0.009303		GLCtexi	1000		G3PAT161	0.00528542		G3PD2	-0.0104043
	GART	0.00032074		GAPD	19.3432		G3PD2	-0.0171005		G5SADs	0.0359223		G6PDH2r	0.307051		GLNS	0.00665612		G3PD2	-0.0097697		G5SADs	0.0165473
	GCALDD	8.74746e-05		GARFT	0.0605048		G5SADs	0.027197		G5SD	0.0359223		GAPD	19.797		GLU5K	0.000815197		G5SADs	0.0155379		G5SD	0.0165473
	GF6PTA	0.012351		GART	0.000333918		G5SD	0.027197		G6PDH2r	1.03817		GARFT	0.0187017		GLUDy	-0.0314622		G5SD	0.0155379		G6PDH2r	6.39166
	GHMT2r	0.145595		GCALDD	9.10686e-05		G6PDH2r	0.900973		GAPD	19.2652		GART	0.000103212		GLUPRT	0.00164454		G6PDH2r	9.83733		GAPD	9.89637
	GK1	0.031804		GF6PTA	0.0128585		GAPD	19.4054		GARFT	0.054675		GCALDD	2.81488e-05		GLUR	-0.000102425		GAPD	9.90269		GARFT	0.0332648
	GLCptspp	10		GHMT2r	0.151577		GARFT	0.0413948		GART	0.0179378		GF6PTA	0.0039745		GLYCL	0.000201067		GARFT	0.0312357		GART	0.000183584
	GLCtex	-990		GK1	0.0331107		GART	0.0135808		GCALDD	0.000108693		GHMT2r	0.0468518		GLYCLTt2rpp	-2.46661e-06		GART	0.000172386		GCALDD	5.00684e-05
	GLCtexi	1000		GLCptspp	10		GCALDD	8.22922e-05		GF6PTA	0.015347		GK1	0.0102344		GLYCLTtex	-2.46661e-06		GCALDD	4.70143e-05		GF6PTA	0.00706944
	GLNS	0.236341		GLCtex	-990		GF6PTA	0.0116193		GHMT2r	0.172142		GLCptspp	6.45942		GMPS2	0.000895165		GF6PTA	0.00663822		GHMT2r	0.0833354
	GLU5K	0.0289098		GLCtexi	1000		GHMT2r	0.13033		GK1	0.0395186		GLCt2pp	3.54058		GND	0.026892		GHMT2r	0.0782521		GK1	0.0182039
	GLUDy	-1.11644		GLNS	0.246051		GK1	0.0299198		GLCptspp	10		GLCtex	-990		GRTT	8.22203e-07		GK1	0.0170935		GLCptspp	9.46088
	GLUPRT	0.0584377		GLU5K	0.0300976		GLCptspp	10		GLCtex	-990		GLCtexi	1000		GTPCI	2.46661e-06		GLCptspp	9.49377		GLCt2pp	0.539115
	GLUR	-0.00363235		GLUDy	-1.16232		GLCtex	-990		GLCtexi	1000		GLNS	0.0760532		H2Otex	-16.7616		GLCt2pp	0.50623		GLCtex	-990
	GLUTRR	0.000466531		GLUPRT	0.0608387		GLCtexi	1000		GLNS	0.293669		GLU5K	0.009303		H2Otpp	-16.7616		GLCtex	-990		GLCtexi	1000
	GLUTRS	0.000466531		GLUR	-0.00378159		GLNS	0.222339		GLU5K	0.0359223		GLUDy	-0.359266		HBZOPT	8.22203e-07		GLCtexi	1000		GLNS	0.135276
	GLYCL	0.00705765		GLUTRR	0.000485699		GLU5K	0.027197		GLUABUTt7pp	1000		GLUPRT	0.0188049		HCO3E	0.0105416		GLNS	0.127024		GLU5K	0.0165473
	GLYCLTt2rpp	-8.74746e-05		GLUTRS	0.000485699		GLUABUTt7pp	1000		GLUDy	-1.37849		GLUR	-0.00116887		HEX1	8.35147		GLU5K	0.0155379		GLUDy	-0.639027
	GLYCLTtex	-8.74746e-05		GLYCL	0.00734763		GLUDy	-1.04366		GLUPRT	0.0726128		GLUTRR	0.000150127		HISTD	0.000349307		GLUABUTt7pp	1000		GLUPRT	0.0334484
	GMPS2	0.031804		GLYCLTt2rpp	-1000		GLUPRT	0.0549756		GLUR	-0.00451344		GLUTRS	0.000150127		HISTP	0.000349307		GLUDy	-0.600047		GLUR	-0.00207907
	GND	0.954183		GLYCLTt4pp	1000		GLUR	-0.00341716		GLUTRR	0.000579696		GLYCL	0.00227111		HPPK2	2.46661e-06		GLUPRT	0.0314081		GLUTRR	0.000267031
	GRTT	3.63497e-05		GLYCLTtex	-9.10686e-05		GLUTRR	0.000438892		GLUTRS	0.000579696		GLYCLTt2rpp	-2.81488e-05		HSDy	-0.00257398		GLUR	-0.00195225		GLUTRS	0.000267031
	GTPCI	8.74746e-05		GMPS2	0.0331107		GLUTRS	0.000438892		GLUt2rpp	-1000		GLYCLTtex	-2.81488e-05		HSK	0.00200647		GLUTRR	0.000250743		GLUt2rpp	-0.00035452
	GTPCII2	5.83164e-05		GND	0.993387		GLUt2rpp	-1000		GLYCLTt2rpp	-1000		GMPS2	0.0102344		HSST	0.000567515		GLUTRS	0.000250743		GLUt4pp	0.00035452
	H2Otex	-6.4285		GRTT	3.78432e-05		GLYCLTt2rpp	-0.0715501		GLYCLTt4pp	1000		GND	0.307051		HSTPT	0.000349307		GLUt2rpp	-1000		GLYCL	0.00403963
	H2Otpp	-6.4285		GTPCI	9.10686e-05		GLYCLTt4pp	0.0714678		GLYCLTtex	-0.000108693		GRTT	1.16971e-05		Htex	-8.28287		GLYCL	0.00379323		GLYCLTt2rpp	-5.00684e-05
	HBZOPT	2.91582e-05		GTPCII2	6.07124e-05		GLYCLTtex	-8.22922e-05		GMPS2	0.0395186		GRXR	0.00337492		ICDHyr	0.00395155		GLYCLTt2rpp	-4.70143e-05		GLYCLTtex	-5.00684e-05
	HCO3E	0.373929		H2Otex	-15.1467		GMPS2	0.0299198		GND	1.03817		GTHOr	0.00337492		ICHORS	-1000		GLYCLTtex	-4.70143e-05		GMPS2	0.0182039
	HISTD	0.0123877		H2Otpp	-15.1467		GND	0.900973		GRTT	4.51669e-05		GTPCI	2.81488e-05		ICHORSi	1000		GMPS2	0.0170935		GRTT	2.08057e-05
	HISTP	0.0123877		HBZOPT	3.03562e-05		GRTT	3.41962e-05		GRXR	0.00877992		GTPCII2	1.87659e-05		IG3PS	0.000349307		GRTT	1.95366e-05		GRXR	5.30334
	HMBS	5.83164e-05		HCO3E	0.389292		GRXR	0.00986646		GTHOr	0.00877992		H2Otex	-7.75118		IGPDH	0.000349307		GTPCI	4.70143e-05		GTHOr	5.30334
	HPPK2	8.74746e-05		HISTD	0.0128966		GTHOr	0.00986646		GTPCI	0.000108693		H2Otpp	-7.75118		IGPS	0.000209569		GTPCII2	3.13429e-05		GTPCI	5.00684e-05
	HSDy	-0.0912825		HISTP	0.0128966		GTPCI	8.22922e-05		GTPCII2	7.2462e-05		HBZOPT	9.38295e-06		ILETA	-0.00107108		H2Otex	-2.01229		GTPCII2	3.33789e-05
	HSK	0.0711564		HMBS	6.07124e-05		GTPCII2	5.48615e-05		H2Otex	-11.7604		HCO3E	0.120328		IMPC	-0.00199384		H2Otpp	-2.01229		H2Otex	-7.29566
	HSST	0.0201261		HPPK2	9.10686e-05		H2Otex	-11.1987		H2Otpp	-11.7604		HEX1	3.54058		IMPD	0.000895165		HBZOPT	1.56714e-05		H2Otpp	-7.29566
	HSTPT	0.0123877		HSDy	-0.095033		H2Otpp	-11.1987		HACD1i	-8.53291		HISTD	0.00398628		IPDDI	8.22203e-07		HCO3E	0.200973		HBZOPT	1.66895e-05
	Htex	-13.5		HSK	0.07408		HACD1i	-8.8701		HBZOPT	3.6231e-05		HISTP	0.00398628		IPDPS	6.57762e-06		HEX1	0.50623		HCO3E	0.214028
	ICDHyr	0.140602		HSST	0.020953		HBZOPT	2.74307e-05		HCO3E	0.464632		HMBS	1.87659e-05		IPMD	0.001661		HISTD	0.0066579		HEX1	0.539115
	ICHORS	-1000		HSTPT	0.0128966		HCO3E	0.351776		HISTD	0.0153925		HPPK2	2.81488e-05		IPPMIa	-0.001661		HISTP	0.0066579		HISTD	0.0070904
	ICHORSi	1000		Htex	18.6751		HISTD	0.0116538		HISTP	0.0153925		HSDy	-0.0293742		IPPMIb	-0.001661		HMBS	3.13429e-05		HISTP	0.0070904
	IG3PS	0.0123877		ICDHyr	0.146379		HISTP	0.0116538		HMBS	7.2462e-05		HSK	0.0228978		IPPS	0.001661		HPPK2	4.70143e-05		HMBS	3.33789e-05
	IGPDH	0.0123877		ICHORS	-1000		HMBS	5.48615e-05		HPPK2	0.000108693		HSST	0.00647646		K2L4Aabcpp	7.17123e-05		HSDy	-0.0490609		HPPK2	5.00684e-05
	IGPS	0.00743207		ICHORSi	1000		HPPK2	8.22922e-05		HSDy	-0.113425		HSTPT	0.00398628		K2L4Atex	7.17123e-05		HSK	0.0382439		HSDy	-0.052248
	ILETA	-0.0379841		IG3PS	0.0128966		HSDy	-0.0858746		HSK	0.0884166		Htex	-32.7568		KARA1	-0.00322346		HSST	0.010817		HSK	0.0407283
	IMPC	-0.0707962		IGPDH	0.0128966		HSK	0.0669408		HSST	0.025008		ICDHyr	0.045245		KARA2	0.00107108		HSTPT	0.0066579		HSST	0.0115197
	IMPD	0.031804		IGPS	0.00773743		HSST	0.0189337		HSTPT	0.0153925		ICHORS	-1000		KAS14	0.00131198		Htex	-0.692389		HSTPT	0.0070904
	IPDDI	3.63497e-05		ILETA	-0.0395447		HSTPT	0.0116538		Htex	10.4554		ICHORSi	1000		KDOCT2	0.000143425		ICDHyr	0.0755684		Htex	19.8732
	IPDPS	0.000312372		IMPC	-0.073705		Htex	-3.67069		ICDHyr	0.174708		IG3PS	0.00398628		KDOPP	0.000143425		IG3PS	0.0066579		ICDHyr	0.0804774
	IPMD	0.0589048		IMPD	0.0331107		ICDHyr	0.132272		ICHORS	-1000		IGPDH	0.00398628		KDOPS	0.000143425		IGPDH	0.0066579		IG3PS	0.0070904
	IPPMIa	-0.0589048		IPDDI	3.78432e-05		ICHORS	-1000		ICHORSi	1000		IGPS	0.0023916		Kt2pp	0.000654812		IGPS	0.00399446		IGPDH	0.0070904
	IPPMIb	-0.0589048		IPDPS	0.000325206		ICHORSi	1000		IG3PS	0.0153925		ILETA	-0.0122231		Ktex	0.000654812		ILETA	-0.020415		IGPS	0.00425394
	IPPS	0.0589048		IPMD	0.061325		IG3PS	0.0116538		IGPDH	0.0153925		IMPC	-0.0227818		LEUTAi	0.001661		IMPC	-0.0380503		ILETA	-0.0217412
	K2L4Aabcpp	0.00254317		IPPMIa	-0.061325		IGPDH	0.0116538		IGPS	0.00923484		IMPD	0.0102344		LPADSS	7.17123e-05		IMPD	0.0170935		IMPC	-0.0405221
	K2L4Atex	0.00254317		IPPMIb	-0.061325		IGPS	0.00699176		ILETA	-0.0471978		IPDDI	1.16971e-05		MCOATA	0.00889704		IPDDI	-0.000148352		IMPD	0.0182039
	KARA1	-0.114315		IPPS	0.061325		ILETA	-0.0357338		IMPC	-0.087969		IPDPS	0.00010052		MCTP1App	5.12125e-05		IPMD	0.0316591		IPDDI	-0.000157989
	KARA2	0.0379841		K2L4Aabcpp	0.00264766		IMPC	-0.066602		IMPD	0.0395186		IPMD	0.0189552		MDH	-18.3097		IPPMIa	-0.0316591		IPMD	0.0337157
	KAS15	0.0465276		K2L4Atex	0.00264766		IMPD	0.0299198		IPDDI	-0.000342976		IPPMIa	-0.0189552		MECDPDH2	6.57762e-06		IPPMIb	-0.0316591		IPPMIa	-0.0337157
	KDOCT2	0.00508634		KARA1	-0.119012		IPDDI	-0.000259669		IPMD	0.0731931		IPPMIb	-0.0189552		MECDPS	6.57762e-06		IPPS	0.0316591		IPPMIb	-0.0337157
	KDOPP	0.00508634		KARA2	0.0395447		IPMD	0.055415		IPPMIa	-0.0731931		IPPS	0.0189552		MEPCT	6.57762e-06		K2L4Aabcpp	0.00136686		IPPS	0.0337157
	KDOPS	0.00508634		KAS14	0.0484392		IPPMIa	-0.055415		IPPMIb	-0.0731931		K2L4Aabcpp	0.000818378		METAT	2.46661e-06		K2L4Atex	0.00136686		K2L4Aabcpp	0.00145565
	Kt2pp	0.0232219		KDOCT2	0.00529532		IPPMIb	-0.055415		IPPS	0.0731931		K2L4Atex	0.000818378		METS	0.00056916		KARA1	-0.0614402		K2L4Atex	0.00145565
	Ktex	0.0232219		KDOPP	0.00529532		IPPS	0.055415		K2L4Aabcpp	0.00316006		KARA1	-0.036786		MG2t3_2pp	2.91089e-05		KARA2	0.020415		KARA1	-0.0654314
	LEUTAi	0.0589048		KDOPS	0.00529532		K2L4Aabcpp	0.0023925		K2L4Atex	0.00316006		KARA2	0.0122231		MG2tex	2.91089e-05		KAS14	0.0250068		KARA2	0.0217412
	LPADSS	0.00254317		Kt2pp	0.0241761		K2L4Atex	0.0023925		KARA1	-0.142044		KAS14	0.0149723		MN2tpp	1.16436e-05		KDOCT2	0.00273372		KAS14	0.0266313
	MCOATA	0.31552		Ktex	0.0241761		KARA1	-0.107543		KARA2	0.0471978		KDOCT2	0.00163676		MNtex	1.16436e-05		KDOPP	0.00273372		KDOCT2	0.0029113
	MCTP1App	0.00181618		LEUTAi	0.061325		KARA2	0.0357338		KAS15	0.0578136		KDOPP	0.00163676		MOAT	7.17123e-05		KDOPS	0.00273372		KDOPP	0.0029113
	MDH	-5.27647		LPADSS	0.00264766		KAS14	0.0437711		KDOCT2	0.00632012		KDOPS	0.00163676		MOAT2	7.17123e-05		Kt2pp	0.0124809		KDOPS	0.0029113
	MECDPDH2	0.000312372		MCOATA	0.328484		KDOCT2	0.004785		KDOPP	0.00632012		Kt2pp	0.0074727		MOBDabcpp	1.16436e-05		Ktex	0.0124809		Kt2pp	0.0132917
	MECDPS	0.000312372		MCTP1App	0.0018908		KDOPP	0.004785		KDOPS	0.00632012		Ktex	0.0074727		MOBDtex	1.16436e-05		LEUTAi	0.0316591		Ktex	0.0132917
	MEPCT	0.000312372		MDH	-7.40134		KDOPS	0.004785		Kt2pp	0.0288548		LEUTAi	0.0189552		MOHMT	2.12372e-06		LPADSS	0.00136686		LEUTAi	0.0337157
	METAT	0.000145791		MECDPDH2	0.000325206		Kt2pp	0.0218462		Ktex	0.0288548		LPADSS	0.000818378		MPTG	5.12125e-05		MCOATA	0.16958		LPADSS	0.00145565
	METS	0.0201844		MECDPS	0.000325206		Ktex	0.0218462		LEUTAi	0.0731931		MCOATA	0.101533		MTHFC	0.00363674		MCTP1App	0.000976127		MCOATA	0.180596
	MG2t3_2pp	0.0010323		MEPCT	0.000325206		LEUTAi	0.055415		LPADSS	0.00316006		MCTP1App	0.000584436		MTHFD	0.00363674		MDH	0.0496832		MCTP1App	0.00103954
	MG2tex	0.0010323		METAT	0.000151781		LPADSS	0.0023925		MCOATA	0.392055		MDH	-13.063		MTHFR2	0.00056916		MECDPDH2	0.000167888		MDH	0.0529107
	MN2tpp	0.000412922		METS	0.0210137		MCOATA	0.296828		MCTP1App	0.00225672		MECDPDH2	0.00010052		NADH18pp	18.3123		MECDPS	0.000167888		MECDPDH2	0.000178794
	MNtex	0.000412922		MG2t3_2pp	0.00107472		MCTP1App	0.00170858		MDH	0.114863		MECDPS	0.00010052		NADK	1.64809e-06		MEPCT	0.000167888		MECDPS	0.000178794
	MOAT	0.00254317		MG2tex	0.00107472		MDH	0.0869638		MECDPDH2	0.000388143		MEPCT	0.00010052		NADS1	8.399e-06		METAT	7.83572e-05		MEPCT	0.000178794
	MOAT2	0.00254317		MN2tpp	0.000429887		MECDPDH2	0.000293866		MECDPS	0.000388143		METAT	4.69147e-05		NAt3pp	1000		METS	0.0108484		METAT	8.34473e-05
	MOBDabcpp	0.000412922		MNtex	0.000429887		MECDPS	0.000293866		MEPCT	0.000388143		METS	0.00649523		NDPK1	-999.989		MG2t3_2pp	0.000554825		METS	0.0115531
	MOBDtex	0.000412922		MOAT	0.00264766		MEPCT	0.000293866		METAT	0.000181155		MG2t3_2pp	0.00033219		NDPK2	0.00147141		MG2tex	0.000554825		MG2t3_2pp	0.000590867
	MOHMT	7.53144e-05		MOAT2	0.00264766		METAT	0.000137154		METS	0.0250805		MG2tex	0.00033219		NDPK3	0.000565071		MN2tpp	0.00022193		MG2tex	0.000590867
	MPTG	0.00181618		MOBDabcpp	0.000429887		METS	0.0189886		MG2t3_2pp	0.00128271		MN2tpp	0.000132876		NDPK4	9.6489e-05		MNtex	0.00022193		MN2tpp	0.000236347
	MTHFC	0.128942		MOBDtex	0.000429887		MG2t3_2pp	0.000971147		MG2tex	0.00128271		MNtex	0.000132876		NDPK5	9.96229e-05		MOAT	0.00136686		MNtex	0.000236347
	MTHFD	0.128942		MOHMT	7.84088e-05		MG2tex	0.000971147		MN2tpp	0.000513083		MOAT	0.000818378		NDPK7	9.96229e-05		MOAT2	0.00136686		MOAT	0.00145565
	MTHFR2	0.0201844		MPTG	0.0018908		MN2tpp	0.000388459		MNtex	0.000513083		MOAT2	0.000818378		NDPK8	9.6489e-05		MOBDabcpp	0.00022193		MOAT2	0.00145565
	NADH17pp	5.36891		MTHFC	0.13424		MNtex	0.000388459		MOAT	0.00316006		MOBDabcpp	0.000132876		NH4tex	0.0397395		MOBDtex	0.00022193		MOBDabcpp	0.000236347
	NADK	5.84471e-05		MTHFD	0.13424		MOAT	0.0023925		MOAT2	0.00316006		MOBDtex	0.000132876		NH4tpp	0.0397395		MOHMT	4.04787e-05		MOBDtex	0.000236347
	NADS1	0.000297858		MTHFR2	0.0210137		MOAT2	0.0023925		MOBDabcpp	0.000513083		MOHMT	2.42358e-05		NNATr	8.399e-06		MPTG	0.000976127		MOHMT	4.31082e-05
	NAt3pp	1000		NADH17pp	7.49758		MOBDabcpp	0.000388459		MOBDtex	0.000513083		MPTG	0.000584436		NNDPR	8.399e-06		MTHFC	0.0693017		MPTG	0.00103954
	NDPK1	-999.604		NADK	6.08485e-05		MOBDtex	0.000388459		MOHMT	9.35832e-05		MTHFC	0.0414929		OCBT	0.00109062		MTHFD	0.0693017		MTHFC	0.0738036
	NDPK2	0.0521814		NADS1	0.000310096		MOHMT	7.08525e-05		MPTG	0.00225672		MTHFD	0.0414929		OCTDPS	8.22203e-07		MTHFR2	0.0108484		MTHFD	0.0738036
	NDPK3	0.0201185		NAt3pp	1000		MPTG	0.00170858		MTHFC	0.14268		MTHFR2	0.00649523		OMCDC	0.001661		NADK	3.14131e-05		MTHFR2	0.0115531
	NDPK4	0.00342184		NDPK1	-999.584		MTHFC	0.108024		MTHFD	0.14268		NADH18pp	13.0927		OMPDC	0.00121963		NADS1	0.000160088		NADK	3.34538e-05
	NDPK5	0.00353298		NDPK2	0.0543254		MTHFD	0.108024		MTHFR2	0.0250805		NADK	1.8808e-05		OPHBDC	8.22203e-07		NADTRHD	8.6739		NADS1	0.000170487
	NDPK7	0.00353298		NDPK3	0.0246232		MTHFR2	0.0189886		NADK	7.26245e-05		NADS1	9.58491e-05		OPHHX3	8.22203e-07		NAt3pp	1000		NDPK1	-999.943
	NDPK8	0.00342184		NDPK4	0.00356243		NADK	5.49845e-05		NADS1	0.000370109		NAt3pp	1000		ORPT	-0.00121963		NDPK1	-999.471		NDPK2	0.031826
	NH4tex	1.41006		NH4tex	1.46799		NADS1	0.000280212		NAt3pp	999.905		NDPK1	-999.873		P5CR	0.000815197		NDPK2	0.0280455		NDPK3	0.0135375
	NH4tpp	1.41006		NH4tpp	1.46799		NAt3pp	1000		NDPK1	-999.508		NDPK2	0.0167917		PANTS	2.12372e-06		NDPK3	0.0108129		NDPK4	0.00195858
	NNATr	0.000297858		NNATr	0.000310096		NDPK1	-999.628		NDPK2	0.0648389		NDPK3	0.00647402		PAPPT3	0.000102425		NDPK4	0.00183911		NDPK5	0.00202219
	NNDPR	0.000297858		NNDPR	0.000310096		NDPK2	0.0523091		NDPK3	0.0249986		NDPK4	0.00110113		PAPSR	0.000907295		NDPK5	0.00189884		NDPK6	-0.00195858
	OCBT	0.0386771		OCBT	0.0402662		NDPK3	0.0189266		NDPK4	0.00425186		NDPK5	0.00113689		PDH	1.63806		NDPK7	0.00189884		NDPK8	0.00195858
	OCTDPS	2.91582e-05		OCTDPS	3.03562e-05		NDPK4	0.00321911		NDPK5	0.00438996		NDPK7	0.00113689		PE160abcpp	0.000152937		NDPK8	0.00183911		NH4tex	0.807084
	OHPBAT	2.91582e-05		OHPBAT	3.03562e-05		NDPK5	0.00332367		NDPK7	0.00438996		NH4tex	0.453749		PE161abcpp	0.000180258		NH4tex	0.757854		NH4tpp	0.807084
	OMCDC	0.0589048		OMCDC	0.061325		NDPK6	-0.00321911		NH4tex	1.75209		NH4tpp	0.453749		PFK	9.98785		NH4tpp	0.757854		NNATr	0.000170487
	OMPDC	0.0432522		OMPDC	0.0450293		NDPK7	0.00332367		NH4tpp	1.75209		NNATr	9.58491e-05		PGAMT	-0.000348275		NNATr	0.000160088		NNDPR	0.000170487
	OPHBDC	2.91582e-05		OPHBDC	3.03562e-05		NDPK8	0.00321911		NNATr	0.000370109		NNDPR	9.58491e-05		PGCD	0.00631978		NNDPR	0.000160088		NTD6	5.29936
	OPHHX3	2.91582e-05		OPHHX3	3.03562e-05		NH4tex	1.32652		NNDPR	0.000370109		OCBT	0.0124461		PGI	9.97311		NTD6	0.137757		OCBT	0.0221379
	ORPT	-0.0432522		ORPT	-0.0450293		NH4tpp	1.32652		OCBT	0.0480589		OCTDPS	9.38295e-06		PGK	-19.9822		OCBT	0.0207875		OCTDPS	1.66895e-05
	P5CR	0.0289098		P5CR	0.0300976		NNATr	0.000280212		OCTDPS	3.6231e-05		OHPBAT	9.38295e-06		PGL	0.026892		OCTDPS	1.56714e-05		OHPBAT	1.66895e-05
	PANTS	7.53144e-05		PANTS	7.84088e-05		NNDPR	0.000280212		OHPBAT	3.6231e-05		OMCDC	0.0189552		PGM	-19.9759		OHPBAT	1.56714e-05		OMCDC	0.0337157
	PAPPT3	0.00363235		PAPPT3	0.00378159		OCBT	0.0363857		OMCDC	0.0731931		OMPDC	0.0139183		PHETA1	-0.000648545		OMCDC	0.0316591		OMPDC	0.0247565
	PAPSR	0.032205		PAPSR	0.0335282		OCTDPS	2.74307e-05		OMPDC	0.0537437		OPHBDC	9.38295e-06		PIt2rpp	0.00354006		OMPDC	0.0232464		OPHBDC	1.66895e-05
	PDH	12.8679		PDH	10.6668		OHPBAT	2.74307e-05		OPHBDC	3.6231e-05		OPHHX3	9.38295e-06		PItex	0.00354006		OPHBDC	1.56714e-05		OPHHX3	1.66895e-05
	PDX5PO2	2.91582e-05		PDX5PO2	3.03562e-05		OMCDC	0.055415		OPHHX3	3.6231e-05		ORPT	-0.0139183		PNTK	2.12372e-06		OPHHX3	1.56714e-05		ORPT	-0.0247565
	PDX5PS	2.91582e-05		PDX5PS	3.03562e-05		OMPDC	0.0406897		ORPT	-0.0537437		P5CR	0.009303		PPC	18.3244		ORPT	-0.0232464		P5CR	0.0165473
	PE160abcpp	0.00542368		PE160abcpp	0.00564653		OPHBDC	2.74307e-05		P5CR	0.0359223		PANTS	2.42358e-05		PPCDC	2.12372e-06		P5CR	0.0155379		PANTS	4.31082e-05
	PE161abcpp	0.00639257		PE161abcpp	0.00665522		OPHHX3	2.74307e-05		PANTS	9.35832e-05		PAPPT3	0.00116887		PPKr	-0.0114658		PANTS	4.04787e-05		PAPPT3	0.00207907
	PERD	2.91582e-05		PERD	3.03562e-05		ORPT	-0.0406897		PAPPT3	0.00451344		PAPSR	0.0103634		PPNCL2	2.12372e-06		PAPPT3	0.00195225		PAPSR	0.0184334
	PFK	6.32928		PFK	8.4974		P5CR	0.027197		PAPSR	0.0400169		PDH	6.33988		PPND	0.000508438		PAPSR	0.017309		PDH	15.6399
	PGAMT	-0.012351		PGAMT	-0.0128585		PANTS	7.08525e-05		PDX5PO2	3.6231e-05		PDX5PO2	9.38295e-06		PPNDH	0.000648545		PDH	19.1314		PDX5PO2	1.66895e-05
	PGCD	0.224195		PGCD	0.233406		PAPPT3	0.00341716		PDX5PS	3.6231e-05		PDX5PS	9.38295e-06		PRAGSr	0.00164454		PDX5PO2	1.56714e-05		PDX5PS	1.66895e-05
	PGI	9.04582		PGI	9.00661		PAPSR	0.0302971		PE160abcpp	0.00673929		PE160abcpp	0.00174531		PRAIS	0.00164454		PDX5PS	1.56714e-05		PE160abcpp	0.00310439
	PGK	-19.3691		PGK	-19.3432		PDH	15.9462		PE161abcpp	0.0079432		PE161abcpp	0.0020571		PRAIi	0.000209569		PE160abcpp	0.00291503		PE161abcpp	0.00365896
	PGL	0.954183		PGL	0.993387		PDX5PO2	2.74307e-05		PERD	3.6231e-05		PERD	9.38295e-06		PRAMPC	0.000349307		PE161abcpp	0.00343577		PERD	1.66895e-05
	PGM	-19.1449		PGM	-19.1098		PDX5PS	2.74307e-05		PFK	1.18455		PFK	9.86119		PRASCSi	0.00164454		PERD	1.56714e-05		PFK	0.0105748
	PHETA1	-0.0229997		PHETA1	-0.0239446		PE160abcpp	0.00510236		PFL	17.867		PGAMT	-0.0039745		PRATPP	0.000349307		PFK	0.00992979		PGAMT	-0.00706944
	PIt2rpp	0.125696		PIt2rpp	0.130861		PE161abcpp	0.00601385		PGAMT	-0.015347		PGCD	0.0721446		PRFGS	0.00164454		PGAMT	-0.00663822		PGCD	0.128324
	PItex	0.125696		PItex	0.130861		PERD	2.74307e-05		PGCD	0.269807		PGI	9.69295		PRMICI	0.000349307		PGCD	0.120496		PGI	3.60834
	PMDPHT	5.83164e-05		PMDPHT	6.07124e-05		PFK	0.896829		PGI	8.96183		PGK	-19.797		PRPPS	0.00343308		PGI	0.16267		PGK	-9.89637
	PMPK	2.91582e-05		PMPK	3.03562e-05		PFL	2.40057		PGK	-19.2652		PGL	0.307051		PSCVT	0.00136984		PGK	-9.90269		PGL	6.39166
	PNTK	7.53144e-05		PNTK	7.84088e-05		PGAMT	-0.0116193		PGL	1.03817		PGM	-19.7248		PSD160	0.000235268		PGL	9.83733		PGM	-9.76805
	PPBNGS	0.000233265		PPBNGS	0.00024285		PGCD	0.204273		PGM	-18.9954		PHETA1	-0.00740117		PSD161	0.0002773		PGM	-9.78219		PHETA1	-0.0131645
	PPC	5.79961		PPC	7.94598		PGI	9.09903		PHETA1	-0.0285786		PIt2rpp	0.0404483		PSERT	0.00631978		PHETA1	-0.0123615		PIt2rpp	0.0719455
	PPCDC	7.53144e-05		PPCDC	7.84088e-05		PGK	-19.4054		PIt2rpp	0.156186		PItex	0.0404483		PSP_L	0.00631978		PIt2rpp	0.067557		PItex	0.0719455
	PPKr	-0.4077		PPKr	-0.424452		PGL	0.900973		PItex	0.156186		PMDPHT	1.87659e-05		PSSA160	0.000235268		PItex	0.067557		PMDPHT	3.33789e-05
	PPNCL2	7.53144e-05		PPNCL2	7.84088e-05		PGM	-19.2011		PMDPHT	7.2462e-05		PMPK	9.38295e-06		PSSA161	0.0002773		PMDPHT	3.13429e-05		PMPK	1.66895e-05
	PPND	0.0180602		PPND	0.0188022		PHETA1	-0.0216371		PMPK	3.6231e-05		PNTK	2.42358e-05		PTAr	1.61989		PMPK	1.56714e-05		PNTK	4.31082e-05
	PPNDH	0.0229997		PPNDH	0.0239446		PIt2rpp	0.118249		PNTK	9.35832e-05		PPBNGS	7.50636e-05		PTPATi	2.12372e-06		PNTK	4.04787e-05		PPBNGS	0.000133516
	PPPGO3	2.91582e-05		PPPGO3	3.03562e-05		PItex	0.118249		PPBNGS	0.000289848		PPC	13.2313		QULNS	8.399e-06		PPBNGS	0.000125371		PPC	0.246525
	PRAGSr	0.0584377		PRAGSr	0.0608387		PMDPHT	5.48615e-05		PPC	0.535179		PPCDC	2.42358e-05		RHCCE	1.64441e-06		PPC	0.231488		PPCDC	4.31082e-05
	PRAIS	0.0584377		PRAIS	0.0608387		PMPK	2.74307e-05		PPCDC	9.35832e-05		PPKr	-0.131196		RNDR1	9.6489e-05		PPCDC	4.04787e-05		PPKr	-5.5762
	PRAIi	0.00743207		PRAIi	0.00773743		PNTK	7.08525e-05		PPKr	-0.506595		PPNCL2	2.42358e-05		RNDR2	9.96229e-05		PPKr	-0.397711		PPM	-1000
	PRAMPC	0.0123877		PRAMPC	0.0128966		PPBNGS	0.000219446		PPNCL2	9.35832e-05		PPND	0.00581166		RNDR3	9.96229e-05		PPM2	0.137757		PPM2	5.29936
	PRASCSi	0.0584085		PRASCSi	0.0608084		PPC	0.405188		PPND	0.022441		PPNDH	0.00740117		RNDR4	9.6489e-05		PPNCL2	4.04787e-05		PPNCL2	4.31082e-05
	PRATPP	0.0123877		PRATPP	0.0128966		PPCDC	7.08525e-05		PPNDH	0.0285786		PPPGO3	9.38295e-06		RPE	0.015087		PPND	0.00970666		PPND	0.0103372
	PRFGS	0.0584377		PRFGS	0.0608387		PPKr	-0.383547		PPPGO3	3.6231e-05		PRAGSr	0.0188049		RPI	-0.0116615		PPNDH	0.0123615		PPNDH	0.0131645
	PRMICI	0.0123877		PRMICI	0.0128966		PPNCL2	7.08525e-05		PRAGSr	0.0726128		PRAIS	0.0188049		SADT2	0.000907295		PPPGO3	1.56714e-05		PPPGO3	1.66895e-05
	PROt2rpp	-1000		PROt2rpp	-1000		PPND	0.0169902		PRAIS	0.0726128		PRAIi	0.0023916		SDPDS	0.00136781		PRAGSr	0.0314081		PRAGSr	0.0334484
	PROt4pp	1000		PROt4pp	1000		PPNDH	0.0216371		PRAIi	0.00923484		PRAMPC	0.00398628		SDPTA	-0.00136781		PRAIS	0.0314081		PRAIS	0.0334484
	PRPPS	0.121924		PRPPS	0.126934		PPPGO3	2.74307e-05		PRAMPC	0.0153925		PRASCSi	0.0187956		SERAT	0.000907295		PRAIi	0.00399446		PRAIi	0.00425394
	PSCVT	0.0486085		PSCVT	0.0506057		PRAGSr	0.0549756		PRASCSi	0.0725765		PRATPP	0.00398628		SERt2rpp	-1000		PRAMPC	0.0066579		PRAMPC	0.0070904
	PSD160	0.00834342		PSD160	0.00868623		PRAIS	0.0549756		PRATPP	0.0153925		PRFGS	0.0188049		SERt4pp	1000		PRASCSi	0.0313924		PRASCSi	0.0334317
	PSD161	0.00983402		PSD161	0.0102381		PRAIi	0.00699176		PRFGS	0.0726128		PRMICI	0.00398628		SHCHD2	8.22203e-07		PRATPP	0.0066579		PRATPP	0.0070904
	PSERT	0.224195		PSERT	0.233406		PRAMPC	0.0116538		PRMICI	0.0153925		PRPPS	0.0392345		SHCHF	8.22203e-07		PRFGS	0.0314081		PRFGS	0.0334484
	PSP_L	0.224195		PSP_L	0.233406		PRASCSi	0.0549482		PRPPS	0.151499		PSCVT	0.015642		SHK3Dr	0.00136984		PRMICI	0.0066579		PRMICI	0.0070904
	PSSA160	0.00834342		PSSA160	0.00868623		PRATPP	0.0116538		PSCVT	0.0603994		PSD160	0.00268487		SHKK	0.00136984		PROt2rpp	-1000		PRPPS	-994.631
	PSSA161	0.00983402		PSSA161	0.0102381		PRFGS	0.0549756		PSD160	0.0103673		PSD161	0.00316454		SHSL1	0.000567515		PROt4pp	1000		PSCVT	0.0278224
	PTAr	6.81054		PTAr	2.45248		PRMICI	0.0116538		PSD161	0.0122194		PSERT	0.0721446		SO4tex	0.000921851		PRPPS	0.203286		PSD160	0.00477558
	PTPATi	7.53144e-05		PTPATi	7.84088e-05		PROt2rpp	-1000		PSERT	0.269807		PSP_L	0.0721446		SUCCt3pp	18.3135		PSCVT	0.0261253		PSD161	0.00562876
	QULNS	0.000297858		QULNS	0.000310096		PROt4pp	1000		PSP_L	0.269807		PSSA160	0.00268487		SUCCtex	-18.3135		PSD160	0.00448428		PSERT	0.128324
	RBFK	2.91582e-05		RBFK	3.03562e-05		PRPPS	0.114701		PSSA160	0.0103673		PSSA161	0.00316454		SUCOAS	0.00193532		PSD161	0.00528542		PSP_L	0.128324
	RBFSa	0.000116633		RBFSa	0.000121425		PSCVT	0.0457288		PSSA161	0.0122194		PTAr	6.13239		SULRi	0.000907295		PSERT	0.120496		PSSA160	0.00477558
	RBFSb	5.83164e-05		RBFSb	6.07124e-05		PSD160	0.00784913		PTPATi	9.35832e-05		PTPATi	2.42358e-05		SULabcpp	0.000921851		PSP_L	0.120496		PSSA161	0.00562876
	RHCCE	5.83164e-05		RHCCE	6.07124e-05		PSD161	0.00925142		QULNS	0.000370109		QULNS	9.58491e-05		T2DECAI	0.0005546		PSSA160	0.00448428		PTPATi	4.31082e-05
	RNDR1	0.00342184		RNDR4	0.00356243		PSERT	0.204273		RBFK	3.6231e-05		RBFK	9.38295e-06		TALA	0.00822844		PSSA161	0.00528542		PUNP2	5.29936
	RNDR2	0.00353298		RNTR1c	0.00356243		PSP_L	0.204273		RBFSa	0.000144924		RBFSa	3.75318e-05		TDSK	7.17123e-05		PTPATi	4.04787e-05		QULNS	0.000170487
	RNDR3	0.00353298		RNTR2c	0.00367814		PSSA160	0.00784913		RBFSb	7.2462e-05		RBFSb	1.87659e-05		THDPS	0.00136781		PUNP2	0.137757		R15BPK	1000
	RNDR4	0.00342184		RNTR3c	0.00367814		PSSA161	0.00925142		RHCCE	7.2462e-05		RHCCE	1.87659e-05		THMDt2pp	1000		QULNS	0.000160088		R1PK	1000
	RPE	0.535158		RPE	0.557146		PTPATi	7.08525e-05		RNDR2b	0.00438996		RNDR2b	0.00113689		THMDt2rpp	-1000		RBFK	1.56714e-05		RBFK	1.66895e-05
	RPI	-0.413822		RPI	-0.430825		QULNS	0.000280212		RNDR3b	0.00438996		RNDR3b	0.00113689		THRD_L	0.00107108		RBFSa	6.26857e-05		RBFSa	6.67578e-05
	SADT2	0.032205		SADT2	0.0335282		RBFK	2.74307e-05		RNDR4	0.00425186		RNDR4b	0.00110113		THRS	0.00200647		RBFSb	3.13429e-05		RBFSb	3.33789e-05
	SDPDS	0.0485072		SDPDS	0.0505002		RBFSa	0.000109723		RNTR1c	0.00425186		RNTR1c	0.00110113		THRt2rpp	-1000		RHCCE	3.13429e-05		RHCCE	3.33789e-05
	SDPTA	-0.0485072		SDPTA	-0.0505002		RBFSb	5.48615e-05		RPE	0.56666		RPE	0.172211		THRt4pp	1000		RNDR1	0.139596		RNDR1b	5.30132
	SERAT	0.032205		SERAT	0.0335282		RHCCE	5.48615e-05		RPI	-0.465046		RPI	-0.133166		TKT1	0.00822844		RNDR2	0.00189884		RNDR2b	0.00202219
	SHCHD2	2.91582e-05		SHCHD2	3.03562e-05		RNDR1b	0.00321911		SADT2	0.0400169		SADT2	0.0103634		TKT2	0.0068586		RNDR3	0.00189884		RNTR3c	0.00202219
	SHCHF	2.91582e-05		SHCHF	3.03562e-05		RNDR2b	0.00332367		SDPDS	0.0602734		SDPDS	0.0156094		TMDS	9.6489e-05		RNDR4	0.00183911		RNTR4c	0.00195858
	SHK3Dr	0.0486085		SHK3Dr	0.0506057		RNDR3b	0.00332367		SDPTA	-0.0602734		SDPTA	-0.0156094		TPI	9.98733		RPE	-0.146102		RPE	-3.59069
	SHKK	0.0486085		SHKK	0.0506057		RNTR4c	0.00321911		SERAT	0.0400169		SERAT	0.0103634		TRDR	0.00129952		RPI	-0.143306		RPI	-3.58772
	SHSL1	0.0201261		SHSL1	0.020953		RPE	0.505666		SHCHD2	3.6231e-05		SERt2rpp	-6.15684		TRPAS2	-0.000209569		SADT2	0.017309		SADT2	0.0184334
	SO4tex	0.0327212		SO4tex	0.0340656		RPI	-0.390412		SHCHF	3.6231e-05		SERt4pp	6.15684		TRPS3	0.000209569		SDPDS	0.0260708		SDPDS	0.0277644
	SUCOAS	5.48118		SUCOAS	7.61446		SADT2	0.0302971		SHK3Dr	0.0603994		SHCHD2	9.38295e-06		TYRTA	-0.000508438		SDPTA	-0.0260708		SDPTA	-0.0277644
	SULRi	0.032205		SULRi	0.0335282		SDPDS	0.0456334		SHKK	0.0603994		SHCHF	9.38295e-06		U23GAAT	0.000143425		SERAT	0.017309		SERAT	0.0184334
	SULabcpp	0.0327212		SULabcpp	0.0340656		SDPTA	-0.0456334		SHSL1	0.025008		SHK3Dr	0.015642		UAAGDS	0.000102425		SHCHD2	1.56714e-05		SHCHD2	1.66895e-05
	T2DECAI	0.019668		T2DECAI	0.0204761		SERAT	0.0302971		SO4tex	0.0406583		SHKK	0.015642		UAGAAT	0.000143425		SHCHF	1.56714e-05		SHCHF	1.66895e-05
	TALA	0.291898		TALA	0.303891		SHCHD2	2.74307e-05		SUCCt3pp	0.0542225		SHSL1	0.00647646		UAGCVT	0.000102425		SHK3Dr	0.0261253		SHK3Dr	0.0278224
	TDSK	0.00254317		TDSK	0.00264766		SHCHF	2.74307e-05		SUCCtex	-0.0542225		SO4tex	0.0105295		UAGDP	0.000348275		SHKK	0.0261253		SHKK	0.0278224
	THDPS	0.0485072		THDPS	0.0505002		SHK3Dr	0.0457288		SUCOAS	0.0852814		SUCCt3pp	13.1068		UAGPT3	0.000102425		SHSL1	0.010817		SHSL1	0.0115197
	THMDt2pp	1000		THMDt2pp	1000		SHKK	0.0457288		SULRi	0.0400169		SUCCtex	-13.1068		UAMAGS	0.000102425		SO4tex	0.0175864		SO4tex	0.0187289
	THMDt2rpp	-1000		THMDt2rpp	-1000		SHSL1	0.0189337		SULabcpp	0.0406583		SUCOAS	0.0220858		UAMAS	0.000102425		SUCCt3pp	0.0234535		SUCCt3pp	0.0249771
	THRD_L	0.0379841		THRD_L	0.0395447		SO4tex	0.0307827		T2DECAI	0.0244389		SULRi	0.0103634		UAPGR	0.000102425		SUCCtex	-0.0234535		SUCCtex	-0.0249771
	THRS	0.0711564		THRS	0.07408		SUCCt3pp	0.0410523		TALA	0.313548		SULabcpp	0.0105295		UDCPDP	0.000102222		SUCOAS	0.0368878		SUCOAS	0.0392841
	THRt2rpp	-1000		THRt2rpp	-9.10686e-05		SUCCtex	-0.0410523		TDSK	0.00316006		T2DECAI	0.00632907		UDCPPtppi	2.02785e-07		SULRi	0.017309		SULRi	0.0184334
	THRt4pp	1000		THRt4pp	9.10686e-05		SUCOAS	0.0645672		THD2pp	0.3037		TALA	0.0939311		UGMDDS	0.000102425		SULabcpp	0.0175864		SULabcpp	0.0187289
	THZPSN	2.91582e-05		THZPSN	3.03562e-05		SULRi	0.0302971		THDPS	0.0602734		TDSK	0.000818378		UHGADA	0.000143425		T2DECAI	0.0105708		T2DECAI	0.0112575
	TKT1	0.291898		TKT1	0.303891		SULabcpp	0.0307827		THRD_L	0.0471978		THDPS	0.0156094		UMPK	0.00139376		TALA	-0.0599806		TALA	-1.78143
	TKT2	0.24326		TKT2	0.253255		T2DECAI	0.0185028		THRS	0.0884166		THMDt2pp	1000		UPP3MT	8.22203e-07		TDSK	0.00136686		TDSK	0.00145565
	TMDS	0.00342184		TMDS	0.00356243		TALA	0.275711		THZPSN	3.6231e-05		THMDt2rpp	-1000		URIDK2r	-9.6489e-05		THDPS	0.0260708		THDPS	0.0277644
	TMPK	2.91582e-05		TMPK	3.03562e-05		TDSK	0.0023925		TKT1	0.313548		THRD_L	0.0122231		URIt2pp	1000		THRD_L	0.020415		THRD_L	0.0217412
	TMPPP	2.91582e-05		TMPPP	3.03562e-05		THDPS	0.0456334		TKT2	0.253112		THRS	0.0228978		URIt2rpp	-1000		THRS	0.0382439		THRS	0.0407283
	TPI	9.55015		TPI	9.53167		THRD_L	0.0357338		TMDS	0.00425186		THRt2rpp	-1000		USHD	7.17123e-05		THRt2rpp	-1000		THZPSN	1.66895e-05
	TRDR	0.0461146		TRDR	0.0370907		THRS	0.0669408		TMPK	3.6231e-05		THRt4pp	1000		VALTA	999.996		THRt4pp	1000		TKT1	-1.78143
	TRPAS2	-0.00743207		TRPAS2	-0.00773743		THZPSN	2.74307e-05		TMPPP	3.6231e-05		THZPSN	9.38295e-06		VPAMT	999.998		THZPSN	1.56714e-05		TKT2	-1.80927
	TRPS3	0.00743207		TRPS3	0.00773743		TKT1	0.275711		TPI	9.49018		TKT1	0.0939311		ZN2tpp	1.16436e-05		TKT1	-0.0599806		TMDS	0.00195858
	TYRTA	-0.0180602		TYRTA	-0.0188022		TKT2	0.229955		TRDR	0.0442688		TKT2	0.0782798		Zn2tex	1.16436e-05		TKT2	-0.0861215		TMPK	1.66895e-05
	U23GAAT	0.00508634		U23GAAT	0.00529532		TMDS	0.00321911		TRPAS2	-0.00923484		TMDS	0.00110113		EX_EE	-30		TMDS	0.00183911		TMPPP	1.66895e-05
	UAAGDS	0.00363235		UAAGDS	0.00378159		TMPK	2.74307e-05		TRPS3	0.00923484		TMPK	9.38295e-06		QE_rxn	15		TMPK	1.56714e-05		TRDR	0.0184334
	UAGAAT	0.00508634		UAGAAT	0.00529532		TMPPP	2.74307e-05		TYRTA	-0.022441		TMPPP	9.38295e-06					TMPPP	1.56714e-05		TRPAS2	-0.00425394
	UAGCVT	0.00363235		UAGCVT	0.00378159		TPI	9.57569		U23GAAT	0.00632012		TPI	9.85524					TRDR	0.162541		TRPS3	0.00425394
	UAGDP	0.012351		UAGDP	0.0128585		TRDR	0.0302971		UAAGDS	0.00451344		TRDR	0.0103634					TRPAS2	-0.00399446		TYRTA	-0.0103372
	UAGPT3	0.00363235		UAGPT3	0.00378159		TRPAS2	-0.00699176		UAGAAT	0.00632012		TRPAS2	-0.0023916					TRPS3	0.00399446		U23GAAT	0.0029113
	UAMAGS	0.00363235		UAMAGS	0.00378159		TRPS3	0.00699176		UAGCVT	0.00451344		TRPS3	0.0023916					TYRTA	-0.00970666		UAAGDS	0.00207907
	UAMAS	0.00363235		UAMAS	0.00378159		TYRTA	-0.0169902		UAGDP	0.015347		TYRTA	-0.00581166					U23GAAT	0.00273372		UAGAAT	0.0029113
	UAPGR	0.00363235		UAPGR	0.00378159		U23GAAT	0.004785		UAGPT3	0.00451344		U23GAAT	0.00163676					UAAGDS	0.00195225		UAGCVT	0.00207907
	UDCPDP	0.00363235		UDCPDP	0.00378159		UAAGDS	0.00341716		UAMAGS	0.00451344		UAAGDS	0.00116887					UAGAAT	0.00273372		UAGDP	0.00706944
	UDCPDPS	7.19148e-06		UDCPDPS	7.48696e-06		UAGAAT	0.004785		UAMAS	0.00451344		UAGAAT	0.00163676					UAGCVT	0.00195225		UAGPT3	0.00207907
	UGMDDS	0.00363235		UGMDDS	0.00378159		UAGCVT	0.00341716		UAPGR	0.00451344		UAGCVT	0.00116887					UAGDP	0.00663822		UAMAGS	0.00207907
	UHGADA	0.00508634		UHGADA	0.00529532		UAGDP	0.0116193		UDCPDP	0.00451344		UAGDP	0.0039745					UAGPT3	0.00195225		UAMAS	0.00207907
	UMPK	0.0494277		UMPK	0.0514585		UAGPT3	0.00341716		UDCPDPS	8.9359e-06		UAGPT3	0.00116887					UAMAGS	0.00195225		UAPGR	0.00207907
	UPP3MT	2.91582e-05		UPP3MT	3.03562e-05		UAMAGS	0.00341716		UGMDDS	0.00451344		UAMAGS	0.00116887					UAMAS	0.00195225		UDCPDP	0.00207907
	UPP3S	5.83164e-05		UPP3S	6.07124e-05		UAMAS	0.00341716		UHGADA	0.00632012		UAMAS	0.00116887					UAPGR	0.00195225		UDCPDPS	4.11623e-06
	UPPDC1	2.91582e-05		UPPDC1	3.03562e-05		UAPGR	0.00341716		UMPK	0.0614172		UAPGR	0.00116887					UDCPDP	0.00195225		UGMDDS	0.00207907
	URIDK2r	-0.00342184		URIDK2r	-0.00356243		UDCPDP	0.00341716		UPP3MT	3.6231e-05		UDCPDP	0.00116887					UDCPDPS	3.86515e-06		UHGADA	0.0029113
	URIt2pp	1000		URIt2pp	1000		UDCPDPS	6.76543e-06		UPP3S	7.2462e-05		UDCPDPS	2.31418e-06					UGMDDS	0.00195225		UMPK	0.0282913
	URIt2rpp	-1000		URIt2rpp	-1000		UGMDDS	0.00341716		UPPDC1	3.6231e-05		UGMDDS	0.00116887					UHGADA	0.00273372		UPP3MT	1.66895e-05
	USHD	0.00254317		USHD	0.00264766		UHGADA	0.004785		URIDK2r	-0.00425186		UHGADA	0.00163676					UMPK	0.0265655		UPP3S	3.33789e-05
	VALTA	-0.0553352		VALTA	999.863		UMPK	0.0464994		USHD	0.00316006		UMPK	0.0159056					UPP3MT	1.56714e-05		UPPDC1	1.66895e-05
	ZN2tpp	0.000412922		VPAMT	999.921		UPP3MT	2.74307e-05		VALTA	999.837		UPP3MT	9.38295e-06					UPP3S	3.13429e-05		URAt2pp	1000
	Zn2tex	0.000412922		ZN2tpp	0.000429887		UPP3S	5.48615e-05		VPAMT	999.905		UPP3S	1.87659e-05					UPPDC1	1.56714e-05		URAt2rpp	-1000
	4HDHa	5.41255		Zn2tex	0.000429887		UPPDC1	2.74307e-05		ZN2tpp	0.000513083		UPPDC1	9.38295e-06					URAt2pp	1000		URIDK2r	-0.00195858
	4HDHac	5.41255		EX_EE	-30		URIDK2r	-0.00321911		Zn2tex	0.000513083		URIDK2r	-0.00110113					URAt2rpp	-1000		URIt2pp	1000
	BDH	5.41255		QE_rxn	15		USHD	0.0023925		EX_EE	-30		URIt2pp	1000					URIDK2r	-0.00183911		URIt2rpp	-1000
	13PDH	5.41255		4HDHa	7.54301		VALTA	-0.0520569		QE_rxn	15		URIt2rpp	-1000					URIt2pp	1000		USHD	0.00145565
	BDOLtex	5.41255		4HDHac	7.54301		ZN2tpp	0.000388459		BDH	8.53291		USHD	0.000818378					URIt2rpp	-1000		VALTA	-0.0316726
	EX_bdol	5.41255		BDH	7.54301		Zn2tex	0.000388459		ADH	8.53291		VALTA	999.958					USHD	0.00136686		ZN2tpp	0.000236347
				13PDH	7.54301		BDH	8.8701		ADH1	8.53291		VPAMT	999.975					VALTA	999.929		Zn2tex	0.000236347
				BDOLtex	7.54301		ADH	8.8701		BTOLtex	8.53291		ZN2tpp	0.000132876					VPAMT	999.959		EX_EE	-20.6106
				EX_bdol	7.54301		ADH1	8.8701		EX_btol	8.53291		Zn2tex	0.000132876					ZN2tpp	0.00022193		QE_rxn	10.3053
							BTOLtex	8.8701		>>									Zn2tex	0.00022193
							EX_btol	8.8701
