# Supplementary material for: In silico characterization of microbial electrosynthesis for metabolic engineering of biochemicals
Source: Microb Cell Fact. 2011 Oct 3;10:76. doi: 10.1186/1475-2859-10-76 (PMC3215969; doi:10.1186/1475-2859-10-76)
Supplement: Additional file 5 — Changes in Flux Distribution; Yield Data Based on Total Incoming Carbon. [file 1475-2859-10-76-S5.XLSX]

## Sheet: Percent
Table S4
	WT	Butanediol	Ethanol	Butanol	Succinate					WT	Butanediol	Ethanol	Butanol	Succinate
'12DGR120tipp'	0	0	0	0	0				Glycolysis
'12DGR140tipp'	0	0	0	0	0				Upper	0.0981162	0.342555	-0.177099	0.320818	0.0128444
'12DGR141tipp'	0	0	0	0	0				Lower	-0.00388949	-0.00183513	0.00394321	-0.0107123	0.0127292
'12DGR160tipp'	0	0	0	0	0				Branched TCA
'12DGR161tipp'	0	0	0	0	0				Oxidative	0.0981162	0.0410869	-0.177099	0.320818	-0.912663
'12DGR180tipp'	0	0	0	0	0				Reductive	0.0981162	0.402706	-0.177099	0.320818	0.401645
'12DGR181tipp'	0	0	0	0	0				Pentose Phosphate Pathway
'12PPDRtex'	0	0	0	0	0				Oxidative	0.0981162	0.0410869	41.5031	0.137232	-0.912399
'12PPDRtpp'	0	0	0	0	0				Non-oxidative	0	0.0410869	-0.505339	0.152278	-0.912418
'12PPDStex'	0	0	0	0	0				ATP Synthase	-2.15801	2.46174	1.45688	-3.56793	-6.37926
'12PPDStpp'	0	0	0	0	0
'14GLUCANabcpp'	0	0	0	0	0
'14GLUCANtexi'	0	0	0	0	0
'23CAMPtex'	0	0	0	0	0
'23CCMPtex'	0	0	0	0	0
'23CGMPtex'	0	0	0	0	0
'23CUMPtex'	0	0	0	0	0
'23DAPPAt2pp'	0	0	0	0	0
'23DAPPAtex'	0	0	0	0	0
'23PDE2pp'	0	0	0	0	0
'23PDE4pp'	0	0	0	0	0
'23PDE7pp'	0	0	0	0	0
'23PDE9pp'	0	0	0	0	0
'26DAHtex'	0	0	0	0	0
'2AGPA120tipp'	0	0	0	0	0
'2AGPA140tipp'	0	0	0	0	0
'2AGPA141tipp'	0	0	0	0	0
'2AGPA160tipp'	0	0	0	0	0
'2AGPA161tipp'	0	0	0	0	0
'2AGPA180tipp'	0	0	0	0	0
'2AGPA181tipp'	0	0	0	0	0
'2AGPE120tipp'	0	0	0	0	0
'2AGPE140tipp'	0	0	0	0	0
'2AGPE141tipp'	0	0	0	0	0
'2AGPE160tipp'	0	0	0	0	0
'2AGPE161tipp'	0	0	0	0	0
'2AGPE180tipp'	0	0	0	0	0
'2AGPE181tipp'	0	0	0	0	0
'2AGPEAT120'	0	0	0	0	0
'2AGPEAT140'	0	0	0	0	0
'2AGPEAT141'	0	0	0	0	0
'2AGPEAT160'	0	0	0	0	0
'2AGPEAT161'	0	0	0	0	0
'2AGPEAT180'	0	0	0	0	0
'2AGPEAT181'	0	0	0	0	0
'2AGPG120tipp'	0	0	0	0	0
'2AGPG140tipp'	0	0	0	0	0
'2AGPG141tipp'	0	0	0	0	0
'2AGPG160tipp'	0	0	0	0	0
'2AGPG161tipp'	0	0	0	0	0
'2AGPG180tipp'	0	0	0	0	0
'2AGPG181tipp'	0	0	0	0	0
'2AGPGAT120'	0	0	0	0	0
'2AGPGAT140'	0	0	0	0	0
'2AGPGAT141'	0	0	0	0	0
'2AGPGAT160'	0	0	0	0	0
'2AGPGAT161'	0	0	0	0	0
'2AGPGAT180'	0	0	0	0	0
'2AGPGAT181'	0	0	0	0	0
'2DGLCNRx'	0	0	0	0	0
'2DGLCNRy'	0	0	0	0	0
'2DGULRx'	0	0	0	0	0
'2DGULRy'	0	0	0	0	0
'2MAHMP'	0	0	0	0	0
'34dhpactex'	0	0	0	0	0
'3AMPtex'	0	0	0	0	0
'3CMPtex'	0	0	0	0	0
'3GMPtex'	0	0	0	0	0
'3HAD100'	0.0981162	0.0410869	-0.177099	0.320818	-0.912373
'3HAD120'	0.0981162	0.0410869	-0.177099	0.320818	-0.912373
'3HAD121'	0.0981162	0.0410869	-0.177099	0.320818	-0.912373
'3HAD140'	0.0981162	0.0410869	-0.177099	0.320818	-0.912373
'3HAD141'	0.0981162	0.0410869	-0.177099	0.320818	-0.912373
'3HAD160'	0.0981162	0.0410869	-0.177099	0.320818	-0.912373
'3HAD161'	0.0981162	0.0410869	-0.177099	0.320818	-0.912373
'3HAD180'	0	0	0	0	0
'3HAD181'	0	0	0	0	0
'3HAD40'	0.0981162	0.0410869	-0.177099	0.320818	-0.912373
'3HAD60'	0.0981162	0.0410869	-0.177099	0.320818	-0.912373
'3HAD80'	0.0981162	0.0410869	-0.177099	0.320818	-0.912373
'3HCINNMH'	0	0	0	0	0
'3HPPPNH'	0	0	0	0	0
'3KGK'	0	0	0	0	0
'3NTD2pp'	0	0	0	0	0
'3NTD4pp'	0	0	0	0	0
'3NTD7pp'	0	0	0	0	0
'3NTD9pp'	0	0	0	0	0
'3OAR100'	0.0981162	0.0410869	-0.177099	0.320818	-0.912373
'3OAR120'	0.0981162	0.0410869	-0.177099	0.320818	-0.912373
'3OAR121'	0.0981162	0.0410869	-0.177099	0.320818	-0.912373
'3OAR140'	0.0981162	0.0410869	-0.177099	0.320818	-0.912373
'3OAR141'	0.0981162	0.0410869	-0.177099	0.320818	-0.912373
'3OAR160'	0.0981162	0.0410869	-0.177099	0.320818	-0.912373
'3OAR161'	0.0981162	0.0410869	-0.177099	0.320818	-0.912373
'3OAR180'	0	0	0	0	0
'3OAR181'	0	0	0	0	0
'3OAR40'	0.0981162	0.0410869	-0.177099	0.320818	-0.912373
'3OAR60'	0.0981162	0.0410869	-0.177099	0.320818	-0.912373
'3OAR80'	0.0981162	0.0410869	-0.177099	0.320818	-0.912373
'3OAS100'	0.0981162	0.0410869	-0.177099	0.320818	-0.912373
'3OAS120'	0.0981162	0.0410869	-0.177099	0.320818	-0.912373
'3OAS121'	0.0981162	0.0410869	-0.177099	0.320818	-0.912373
'3OAS140'	0.0981162	0.0410869	-0.177099	0.320818	-0.912373
'3OAS141'	0.0981162	0.0410869	-0.177099	0.320818	-0.912373
'3OAS160'	0.0981162	0.0410869	-0.177099	0.320818	-0.912373
'3OAS161'	0.0981162	0.0410869	-0.177099	0.320818	-0.912373
'3OAS180'	0	0	0	0	0
'3OAS181'	0	0	0	0	0
'3OAS60'	0.0981162	0.0410869	-0.177099	0.320818	-0.912373
'3OAS80'	0.0981162	0.0410869	-0.177099	0.320818	-0.912373
'3PEPTabcpp'	0	0	0	0	0
'3PEPTtex'	0	0	0	0	0
'3UMPtex'	0	0	0	0	0
'42A12BOOXpp'	0	0	0	0	0
'4HOXPACDtex'	0	0	0	0	0
'4HTHRS'	0	0	0	0	0
'4PCP'	0	0	0	0	0
'4PCPpp'	0	0	0	0	0
'4PEPTabcpp'	0	0	0	0	0
'4PEPTtex'	0	0	0	0	0
'5DGLCNR'	0	0	0	0	0
'5DGLCNt2rpp'	0	0	0	0	0
'5DGLCNtex'	0	0	0	0	0
'5DOAN'	0.0981162	0.0410869	-0.177099	0.320818	-1
'A5PISO'	0.0981162	0.0410869	-0.177099	0.320818	-0.912373
'AACPS1'	0	0	0	0	0
'AACPS2'	0	0	0	0	0
'AACPS3'	0	0	0	0	0
'AACPS4'	0	0	0	0	0
'AACPS5'	0	0	0	0	0
'AACPS6'	0	0	0	0	0
'AACPS7'	0	0	0	0	0
'AACPS8'	0	0	0	0	0
'AACPS9'	0	0	0	0	0
'AACTOOR'	0	0	0	0	0
'AADDGT'	0	0	0	0	0
'AAMYL'	0	0	0	0	0
'AAMYLpp'	0	0	0	0	0
'AB6PGH'	0	0	0	0	0
'ABTA'	0	0	0	0	0
'ABUTD'	0	0	0	0	0
'ABUTt2pp'	0	0	0	1000	0
'ABUTtex'	0	0	0	0	0
'ACACCT'	0	0	0	0	0
'ACACT1r'	0	0	0	-0.0380136	0
'ACACt2pp'	0	0	0	0	0
'ACACtex'	0	0	0	0	0
'ACALD'	0.865457	0	-0.254547	0	0
'ACALDtex'	0	0	0	0	0
'ACALDtpp'	0	0	0	0	0
'ACANTHAT'	0	0	0	0	0
'ACBIPGT'	0	0	0	0	0
'ACCOAC'	0.0981162	0.0410869	-0.177099	0.320818	-0.912373
'ACCOAL'	0	0	0	0	0
'ACGAL1PPpp'	0	0	0	0	0
'ACGAL1Ptex'	0	0	0	0	0
'ACGALtex'	0	0	0	0	0
'ACGAM1PPpp'	0	0	0	0	0
'ACGAM1Ptex'	0	0	0	0	0
'ACGAMK'	0	0	0	0	0
'ACGAMT'	0	0	0	0	0
'ACGAptspp'	0	0	0	0	0
'ACGAtex'	0	0	0	0	0
'ACGK'	0.0981162	0.0410869	-0.177099	0.320818	-0.912373
'ACGS'	0.0981162	0.0410869	-0.177099	0.320818	-0.912373
'ACHBS'	0.0981162	0.0410869	-0.177099	0.320818	-0.912373
'ACKr'	-0.898783	-0.6399	0	0	-0.735847
'ACLS'	0.0981162	0.0410869	-0.177099	0.320818	-0.912373
'ACM6PH'	0	0	0	0	0
'ACMAMUT'	0	0	0	0	0
'ACMANAptspp'	0	0	0	0	0
'ACMANAtex'	0	0	0	0	0
'ACMUMptspp'	0	0	0	0	0
'ACMUMtex'	0	0	0	0	0
'ACNAMt2pp'	0	0	0	0	0
'ACNAMtex'	0	0	0	0	0
'ACNML'	0	0	0	0	0
'ACOAD1f'	0	0	0	0	0
'ACOAD2f'	0	0	0	0	0
'ACOAD3f'	0	0	0	0	0
'ACOAD4f'	0	0	0	0	0
'ACOAD5f'	0	0	0	0	0
'ACOAD6f'	0	0	0	0	0
'ACOAD7f'	0	0	0	0	0
'ACOAD8f'	0	0	0	0	0
'ACOATA'	1000	1000	-1	0.320818	-0.912373
'ACODA'	0.0981162	0.0410869	-0.177099	0.320818	-0.912373
'ACOLIPAtex'	0	0	0	0	0
'ACONIs'	0	0	0	0	0
'ACONMT'	0	0	0	0	0
'ACONTa'	0.0981162	0.0410869	-0.177099	0.320818	-0.912663
'ACONTb'	0.0981162	0.0410869	-0.177099	0.320818	-0.912663
'ACOTA'	0.0981162	0.0410869	-0.177099	0.320818	-0.912373
'ACPS1'	0	0	0	0	0
'ACS'	0	0	-0.177099	0	0
'ACSERtex'	0	0	0	0	0
'ACSERtpp'	0	0	0	0	0
'ACt2rpp'	-0.886137	-0.180866	0	0.320818	-0.998378
'ACt4pp'	0	0	0	0	-1
'ACtex'	-0.886137	-0.180866	0	0.320818	-0.736548
'ADA'	0	0	0	0	0
'ADCL'	0.0981162	0.0410869	-0.177099	0.320818	-0.912373
'ADCS'	0.0981162	0.0410869	-0.177099	0.320818	-0.912373
'ADD'	0	0	0	0	0
'ADEt2rpp'	0	0	0	0	0
'ADEtex'	0	0	0	0	0
'ADK1'	0	0	0	0	0
'ADK3'	-4.18358e-05	-1.21735e-05	-0.0073059	-8.94214e-05	8.69955e-05
'ADK4'	0	0	0	0	0
'ADMDC'	0	0	0	0	0
'ADNCYC'	0	0	0	0	0
'ADNK1'	0	0	0	0	0
'ADNUC'	0	0	0	0	0
'ADNt2pp'	0	0	0	0	0
'ADNt2rpp'	0	0	0	0	0
'ADNtex'	0	0	0	0	0
'ADOCBIK'	0	0	0	0	0
'ADOCBLS'	0	0	0	0	0
'ADOCBLabcpp'	0	0	0	0	0
'ADOCBLtonex'	0	0	0	0	0
'ADPRDP'	0	0	0	0	0
'ADPT'	0.0981162	0.0410869	-0.999626	0.320818	-0.956186
'ADSK'	0.0981162	0.0410869	-0.177099	0.320818	-0.912452
'ADSL1r'	0.0981162	0.0410869	-0.177099	0.320818	-0.912438
'ADSL2r'	0.0981162	0.0410869	-0.177099	0.320818	-0.912504
'ADSS'	0.0981162	0.0410869	-0.177099	0.320818	-0.912438
'AGDC'	0	0	0	0	0
'AGM3PA'	0	0	0	0	0
'AGM3PApp'	0	0	0	0	0
'AGM3PH'	0	0	0	0	0
'AGM3Pt2pp'	0	0	0	0	0
'AGM4PA'	0	0	0	0	0
'AGM4PApp'	0	0	0	0	0
'AGM4PCP'	0	0	0	0	0
'AGM4PCPpp'	0	0	0	0	0
'AGM4PH'	0	0	0	0	0
'AGM4Pt2pp'	0	0	0	0	0
'AGMH'	0	0	0	0	0
'AGMHE'	0	0	0	0	0
'AGMT'	0	0	0	0	0
'AGMt2pp'	0	0	0	0	0
'AGMtex'	0	0	0	0	0
'AGPAT120'	0	0	0	0	0
'AGPAT140'	0	0	0	0	0
'AGPAT141'	0	0	0	0	0
'AGPAT160'	0.0981162	0.0410869	-0.177099	0.320818	-0.912373
'AGPAT161'	0.0981162	0.0410869	-0.177099	0.320818	-0.912373
'AGPAT180'	0	0	0	0	0
'AGPAT181'	0	0	0	0	0
'AGPR'	0.0981162	0.0410869	-0.177099	0.320818	-0.912373
'AGt3'	0	0	0	0	0
'AHCYSNS'	0.0981162	0.0410869	-0.177099	0.320818	-0.912373
'AICART'	0.0981162	0.0410869	-0.177099	0.320818	-0.912481
'AIRC2'	0.0981162	0.0410869	-0.177099	0.320818	-0.912504
'AIRC3'	0.0981162	0.0410869	-0.177099	0.320818	-0.912504
'AKGDH'	0	0	0	0	0
'AKGt2rpp'	0	0	0	0	0
'AKGtex'	0	0	0	0	0
'ALAALAD'	0	0	0	0	0
'ALAALAabcpp'	0	0	0	0	0
'ALAALAr'	0.0981162	0.0410869	-0.177099	0.320818	-0.912373
'ALAALAtex'	0	0	0	0	0
'ALAGLUE'	0	0	0	0	0
'ALAR'	0.0981162	0.0410869	-0.177099	0.320818	-0.912373
'ALATA_D2'	0	0	0	0	0
'ALATA_L'	0.0981162	0.0410869	0	0.320818	0
'ALATA_L2'	0	0	0	0	0
'ALATRS'	0	0	0	0	0
'ALAabcpp'	0	0	0	0	0
'ALAt2pp'	0	0	0	0	0
'ALAt4pp'	0	0	0	0	0
'ALAtex'	0	0	0	0	0
'ALCD19'	0	0	0	0	0
'ALCD2x'	0.865457	0	0.141512	0	0
'ALDD19x'	0	0	0	0	0
'ALDD2x'	0	0	0	0	0
'ALDD2y'	0	0	0	0	0
'ALDD3y'	0	0	0	0	0
'ALDD4'	0	0	0	0	0
'ALLK'	0	0	0	0	0
'ALLPI'	0	0	0	0	0
'ALLTAMH'	0	0	0	0	0
'ALLTN'	0	0	0	0	0
'ALLTNt2rpp'	0	0	0	0	0
'ALLTNtex'	0	0	0	0	0
'ALLULPE'	0	0	0	0	0
'ALLabcpp'	0	0	0	0	0
'ALLtex'	0	0	0	0	0
'ALPATE160pp'	0	0	0	0	0
'ALPATG160pp'	0	0	0	0	0
'ALR2'	0	0	0	0	0
'ALR4x'	0	0	0	0	0
'ALTRH'	0	0	0	0	0
'AM3PA'	0	0	0	0	0
'AM4PA'	0	0	0	0	0
'AM4PCP'	0	0	0	0	0
'AMALT1'	0	0	0	0	0
'AMALT2'	0	0	0	0	0
'AMALT3'	0	0	0	0	0
'AMALT4'	0	0	0	0	0
'AMANAPEr'	0	0	0	0	0
'AMANK'	0	0	0	0	0
'AMAOTr'	0	0	0	0	0
'AMMQLT8'	0	0	0	0	0
'AMPMS2'	0.0981162	0.0410869	-0.177099	0.320818	-1
'AMPN'	0	0	0	0	0
'AMPTASECG'	0	0	0	0	0
'AMPTASEPG'	0	0	0	0	0
'AMPtex'	0	0	0	0	0
'ANHGMtex'	0	0	0	0	0
'ANHMK'	0	0	0	0	0
'ANPRT'	0.0981162	0.0410869	-0.177099	0.320818	-0.912373
'ANS'	0.0981162	0.0410869	-0.177099	0.320818	-0.912373
'AOBUTDs'	0	0	0	0	0
'AOXSr'	0	0	0	0	0
'AP4AH'	0	0	0	0	0
'AP5AH'	0	0	0	0	0
'APRAUR'	0.0981162	0.0410869	-0.177099	0.320818	-1
'ARAI'	0	0	0	0	0
'ARBTNR1'	0	0	0	0	0
'ARBTNR2'	0	0	0	0	0
'ARBTNR3'	0	0	0	0	0
'ARBTNabcpp'	0	0	0	0	0
'ARBTNexs'	0	0	0	0	0
'ARBTNtex'	0	0	0	0	0
'ARBTNtonex'	0	0	0	0	0
'ARBTNtpp'	0	0	0	0	0
'ARBabcpp'	0	0	0	0	0
'ARBt2rpp'	0	0	0	0	0
'ARBt3ipp'	0	0	0	0	0
'ARBtex'	0	0	0	0	0
'ARGAGMt7pp'	0	0	0	0	0
'ARGDC'	0	0	0	0	0
'ARGDCpp'	0	0	0	0	0
'ARGORNt7pp'	0	0	0	0	0
'ARGSL'	0.0981162	0.0410869	-0.177099	0.320818	-0.912373
'ARGSS'	0.0981162	0.0410869	-0.177099	0.320818	-0.912373
'ARGTRS'	0	0	0	0	0
'ARGabcpp'	0	0	0	0	0
'ARGt3pp'	0	0	0	0	0
'ARGtex'	0	0	0	0	0
'ASAD'	0.0981162	0.0410869	-0.177099	0.320818	-0.912373
'ASCBPL'	0	0	0	0	0
'ASCBptspp'	0	0	0	0	0
'ASCBtex'	0	0	0	0	0
'ASNN'	0	0	0	0	0
'ASNNpp'	0	0	0	0	0
'ASNS1'	0	0	0	0	0
'ASNS2'	0.0981162	0.0410869	-0.177099	0.320818	-0.912373
'ASNTRS'	0	0	0	0	0
'ASNabcpp'	0	0	0	0	0
'ASNt2rpp'	0	0	0	0	0
'ASNtex'	0	0	0	0	0
'ASO3t8pp'	0	0	0	0	0
'ASO3tex'	0	0	0	0	0
'ASP1DC'	0.0981162	0.0410869	-0.177099	0.320818	-0.912373
'ASPCT'	0.0981162	0.0410869	-0.177099	0.320818	-0.912373
'ASPK'	0.0981162	0.0410869	-0.177099	0.320818	-0.912373
'ASPO3'	0	0	0	0	0
'ASPO4'	0.0981162	0.0410869	-0.177099	0.320818	-0.912373
'ASPO5'	0	0	0	0	0
'ASPO6'	0	0	0	0	0
'ASPT'	0	0	0	0	0
'ASPTA'	0.0981162	0.0410869	-0.177099	0.320818	-0.912399
'ASPTRS'	0	0	0	0	0
'ASPabcpp'	0	0	0	0	0
'ASPt2_2pp'	0	0	0	0	0
'ASPt2_3pp'	0	0	0	0	0
'ASPt2pp'	0	0	0	0	0
'ASPtex'	0	0	0	0	0
'ASR'	0	0	0	0	0
'AST'	0	0	0	0	0
'ATHRDHr'	0	0	0	0	0
'ATPHs'	0	0	0	0	0
'ATPM'	0	0	0	0	0
'ATPPRT'	0.0981162	0.0410869	-0.177099	0.320818	-0.912373
'ATPS4rpp'	-2.15801	2.46174	1.45688	-3.56793	-6.37926
'BALAt2pp'	0	0	0	0	0
'BALAtex'	0	0	0	0	0
'BETALDHx'	0	0	0	0	0
'BETALDHy'	0	0	0	0	0
'BPNT'	0.0981162	0.0410869	-0.177099	0.320818	-0.912452
'BSORx'	0	0	0	0	0
'BSORy'	0	0	0	0	0
'BTS4'	0	0	0	0	0
'BUTCT'	0	0	0	0	0
'BUTSO3abcpp'	0	0	0	0	0
'BUTSO3tex'	0	0	0	0	0
'BUTt2rpp'	0	0	0	0	0
'BUTtex'	0	0	0	0	0
'CA2t3pp'	-8.74454e-08	-2.54485e-08	5.89554e-08	-1	1.81849e-07
'CA2tex'	0.0981162	0.0410869	-0.177099	0.320818	-0.912373
'CADVtpp'	0	0	0	0	0
'CAT'	0	0	0	0	0
'CAt6pp'	0	0	0	-0.999999	0
'CBIAT'	0	0	0	0	0
'CBItonex'	0	0	0	0	0
'CBIuabcpp'	0	0	0	0	0
'CBL1abcpp'	0	0	0	0	0
'CBL1tonex'	0	0	0	0	0
'CBLAT'	0	0	0	0	0
'CBMKr'	0.0981162	0.0410869	-0.177099	0.320818	-0.912373
'CBPS'	0	0	0	0	0
'CD2abcpp'	0	0	0	0	0
'CD2t3pp'	0	0	0	0	0
'CD2tex'	0	0	0	0	0
'CD2tpp'	0	0	0	0	0
'CDAPPA120'	0	0	0	0	0
'CDAPPA140'	0	0	0	0	0
'CDAPPA141'	0	0	0	0	0
'CDAPPA160'	0	0	0	0	0
'CDAPPA161'	0	0	0	0	0
'CDAPPA180'	0	0	0	0	0
'CDAPPA181'	0	0	0	0	0
'CDPMEK'	0.0981162	0.0410869	-0.177099	0.320818	-0.934564
'CFAS160E'	0	0	0	0	0
'CFAS160G'	0	0	0	0	0
'CFAS180E'	0	0	0	0	0
'CFAS180G'	0	0	0	0	0
'CGLYabcpp'	0	0	0	0	0
'CGLYtex'	0	0	0	0	0
'CHLabcpp'	0	0	0	0	0
'CHLt2pp'	0	0	0	0	0
'CHLtex'	0	0	0	0	0
'CHORM'	0.0981162	0.0410869	-0.177099	0.320818	-0.912435
'CHORS'	0.0981162	0.0410869	-0.177099	0.320818	-0.912425
'CHRPL'	0.0981162	0.0410869	-0.177099	0.320818	-0.912373
'CINNDO'	0	0	0	0	0
'CITL'	0	0	0	0	0
'CITt7pp'	0	0	0	0	0
'CITtex'	0	0	0	0	0
'CLIPAtex'	0	0	0	0	0
'CLPNH120pp'	0	0	0	0	0
'CLPNH140pp'	0	0	0	0	0
'CLPNH141pp'	0	0	0	0	0
'CLPNH160pp'	0	0	0	0	0
'CLPNH161pp'	0	0	0	0	0
'CLPNH180pp'	0	0	0	0	0
'CLPNH181pp'	0	0	0	0	0
'CLPNS120pp'	0	0	0	0	0
'CLPNS140pp'	0	0	0	0	0
'CLPNS141pp'	0	0	0	0	0
'CLPNS160pp'	0	0	0	0	0
'CLPNS161pp'	0	0	0	0	0
'CLPNS180pp'	0	0	0	0	0
'CLPNS181pp'	0	0	0	0	0
'CLt3_2pp'	0.0981162	0.0410869	-0.177099	0.320818	-0.912373
'CLtex'	0.0981162	0.0410869	-0.177099	0.320818	-0.912373
'CMPN'	0	0	0	0	0
'CMPtex'	0	0	0	0	0
'CO2tex'	0.0981162	-0.51125	-0.25343	-0.942848	1.57567
'CO2tpp'	0.0981162	-0.51125	-0.25343	-0.942848	1.57567
'COBALT2abcpp'	0	0	0	0	0
'COBALT2t3pp'	0	0	0	0	0
'COBALT2tex'	0.0981162	0.0410869	-0.177099	0.320818	-0.912373
'COBALT2tpp'	0.0981162	0.0410869	-0.177099	0.320818	-0.912373
'COLIPAabcpp'	0	0	0	0	0
'COLIPAtex'	0	0	0	0	0
'CPGNR1'	0	0	0	0	0
'CPGNR2'	0	0	0	0	0
'CPGNR3'	0	0	0	0	0
'CPGNUtex'	0	0	0	0	0
'CPGNUtpp'	0	0	0	0	0
'CPGNabcpp'	0	0	0	0	0
'CPGNexs'	0	0	0	0	0
'CPGNtonex'	0	0	0	0	0
'CPPPGO'	0	0	0	0	0
'CPPPGO2'	0.0981162	0.0410869	-0.177099	0.320818	-1
'CRNBTCT'	0	0	0	0	0
'CRNCAL2'	0	0	0	0	0
'CRNCAR'	0	0	0	0	0
'CRNCBCT'	0	0	0	0	0
'CRNCDH'	0	0	0	0	0
'CRNDCAL2'	0	0	0	0	0
'CRNDabcpp'	0	0	0	0	0
'CRNDt2rpp'	0	0	0	0	0
'CRNabcpp'	0	0	0	0	0
'CRNt2rpp'	0	0	0	0	0
'CRNt7pp'	0	0	0	0	0
'CRNt8pp'	0	0	0	0	0
'CRNtex'	0	0	0	0	0
'CS'	0.0981162	0.0410869	-0.177099	0.320818	-0.912663
'CSND'	0	0	0	0	0
'CSNt2pp'	0	0	0	0	0
'CSNtex'	0	0	0	0	0
'CTBTCAL2'	0	0	0	0	0
'CTBTabcpp'	0	0	0	0	0
'CTBTt2rpp'	0	0	0	0	0
'CTPS2'	0.0981162	0.0410869	-0.177099	0.320818	-0.912373
'CU1Opp'	0	0	0	0	0
'CU1abcpp'	0	0	0	0	0
'CU2abcpp'	0	0	0	0	0
'CU2tex'	0.0981162	0.0410869	-0.177099	0.320818	-0.912373
'CU2tpp'	0.0981162	0.0410869	-0.177099	0.320818	-0.912373
'CUt3'	0	0	0	0	0
'CUtex'	0	0	0	0	0
'CYANST'	0	0	0	0	0
'CYANSTpp'	0	0	0	0	0
'CYANtex'	0	0	0	0	0
'CYNTAH'	0	0	0	0	0
'CYNTt2pp'	0	0	0	0	0
'CYNTtex'	0	0	0	0	0
'CYSDDS'	0	0	0	0	0
'CYSDS'	0	0	0	0	0
'CYSDabcpp'	0	0	0	0	0
'CYSDtex'	0	0	0	0	0
'CYSS'	0.0981162	0.0410869	-0.177099	0.320818	-0.912452
'CYSSADS'	0	0	0	0	0
'CYSTL'	0.0981162	0.0410869	-0.177099	0.320818	-0.912373
'CYSTRS'	0	0	0	0	0
'CYSabc2pp'	0	0	0	0	0
'CYSabcpp'	0	0	0	0	0
'CYStex'	0	0	0	0	0
'CYStpp'	0	0	0	0	0
'CYTBD2pp'	0	0	0	0	0
'CYTBDpp'	0	0	0	0	0
'CYTBO3_4pp'	0	0	0	0	0
'CYTD'	0	0	0	0	0
'CYTDH'	0	0	0	0	0
'CYTDK2'	0	0	0	0	0
'CYTDt2pp'	0	0	0	0	0
'CYTDt2rpp'	0	0	0	0	0
'CYTDtex'	0	0	0	0	0
'CYTK1'	0.0981162	0.0410869	-0.177099	0.320818	-0.912666
'CYTK2'	0	0	0	0	0
'DAAD'	0	0	0	0	0
'DADA'	0	0	0	0	0
'DADK'	0	0	-1	0	0
'DADNt2pp'	0	0	0	0	0
'DADNtex'	0	0	0	0	0
'DAGK120'	0	0	0	0	0
'DAGK140'	0	0	0	0	0
'DAGK141'	0	0	0	0	0
'DAGK160'	0	0	0	0	0
'DAGK161'	0	0	0	0	0
'DAGK180'	0	0	0	0	0
'DAGK181'	0	0	0	0	0
'DALAt2pp'	0.0981162	0.0410869	-0.177099	0.320818	-0.912373
'DALAtex'	0	0	0	0	0
'DAMPtex'	0	0	0	0	0
'DAPAL'	0	0	0	0	0
'DAPDC'	0.0981162	0.0410869	-0.177099	0.320818	-0.912373
'DAPE'	0.0981162	0.0410869	-0.177099	0.320818	-0.912373
'DAPabcpp'	0	0	0	0	0
'DAPtex'	0	0	0	0	0
'DASYN120'	0	0	0	0	0
'DASYN140'	0	0	0	0	0
'DASYN141'	0	0	0	0	0
'DASYN160'	0.0981162	0.0410869	-0.177099	0.320818	-0.912373
'DASYN161'	0.0981162	0.0410869	-0.177099	0.320818	-0.912373
'DASYN180'	0	0	0	0	0
'DASYN181'	0	0	0	0	0
'DATPHs'	0	0	0	0	0
'DB4PS'	0.0981162	0.0410869	-0.177099	0.320818	-1
'DBTS'	0	0	0	0	0
'DCAtex'	0	0	0	0	0
'DCMPtex'	0	0	0	0	0
'DCTPD'	0	0	0	0	0
'DCYTD'	0	0	0	0	0
'DCYTt2pp'	0	0	0	0	0
'DCYTtex'	0	0	0	0	0
'DDCAtexi'	0	0	0	0	0
'DDGALK'	0	0	0	0	0
'DDGLCNt2rpp'	0	0	0	0	0
'DDGLCNtex'	0	0	0	0	0
'DDGLK'	0	0	0	0	0
'DDPA'	0.0981162	0.0410869	-0.177099	0.320818	-0.912425
'DDPGALA'	0	0	0	0	0
'DGK1'	0	0	0	0	0
'DGMPtex'	0	0	0	0	0
'DGSNt2pp'	0	0	0	0	0
'DGSNtex'	0	0	0	0	0
'DHAD1'	0.0981162	0.0410869	-0.177099	0.320818	-0.912373
'DHAD2'	0.0981162	0.0410869	-0.177099	0.320818	-0.912373
'DHAPT'	-0.0177889	-0.67478	0	-0.042277	0
'DHAtex'	0	0	0	0	0
'DHAtpp'	0	0	0	0	0
'DHBD'	0	0	0	0	0
'DHBS'	0	0	0	0	0
'DHBSH'	0	0	0	0	0
'DHCIND'	0	0	0	0	0
'DHCINDO'	0	0	0	0	0
'DHDPRy'	0.0981162	0.0410869	-0.177099	0.320818	-0.912373
'DHDPS'	0.0981162	0.0410869	-0.177099	0.320818	-0.912373
'DHFR'	0.0981162	0.0410869	-0.177099	0.320818	-0.912373
'DHFS'	0.0981162	0.0410869	-0.177099	0.320818	-0.912373
'DHNAOT4'	0	0	0	0	0
'DHNPA2'	0.0981162	0.0410869	-0.177099	0.320818	-0.912373
'DHORD2'	0	0	0	0	0
'DHORD5'	0.0981162	0.0410869	-0.177099	0.320818	-0.912373
'DHORTS'	0.0981162	0.0410869	-0.177099	0.320818	-0.912373
'DHPPD'	0	0	0	0	0
'DHPPDA2'	0.0981162	0.0410869	-0.177099	0.320818	-1
'DHPS2'	0.0981162	0.0410869	-0.177099	0.320818	-0.912373
'DHPTDCs'	0.0981162	0.0410869	-0.177099	0.320818	-0.912373
'DHPTPE'	0	0	0	0	0
'DHQS'	0.0981162	0.0410869	-0.177099	0.320818	-0.912425
'DHQTi'	0.0981162	0.0410869	-0.177099	0.320818	-0.912425
'DIMPtex'	0	0	0	0	0
'DINSt2pp'	0	0	0	0	0
'DINStex'	0	0	0	0	0
'DKGLCNR1'	0	0	0	0	0
'DKGLCNR2x'	0	0	0	0	0
'DKGLCNR2y'	0	0	0	0	0
'DKMPPD'	0	0	0	0	0
'DKMPPD3'	0	0	0	0	0
'DMATT'	0.0981162	0.0410869	-0.177099	0.320818	-0.929709
'DMPPS'	0.0981162	0	-0.177099	0.320818	0
'DMQMT'	0	0	0	0	0
'DMSOR1'	0	0	0	0	0
'DMSOR1pp'	0	0	0	0	0
'DMSOR2'	0	0	0	0	0
'DMSOR2pp'	0	0	0	0	0
'DMSOtex'	0	0	0	0	0
'DMStex'	0	0	0	0	0
'DM_4HBA'	0.0981162	0.0410869	-0.177099	0.320818	-1
'DM_5DRIB'	0.0981162	0.0410869	-0.177099	0.320818	-1
'DM_AACALD'	0	0	0	0	0
'DM_HMFURN'	0.0981162	0.0410869	-0.177099	0.320818	-0.912373
'DM_OXAM'	0	0	0	0	0
'DNMPPA'	0.0981162	0.0410869	-0.177099	0.320818	-0.912373
'DNTPPA'	0.0981162	0.0410869	-0.177099	0.320818	-0.912373
'DOGULNR'	0	0	0	0	0
'DOPAtex'	0	0	0	0	0
'DPCOAK'	0.0981162	0.0410869	-0.177099	0.320818	-0.912373
'DPR'	0.0981162	0.0410869	-0.177099	0.320818	-0.912373
'DRPA'	0	0	54.2668	0	0
'DSBAO1'	0	0	0	0	0
'DSBAO2'	0	0	0	0	0
'DSBCGT'	0	0	0	0	0
'DSBDR'	0	0	0	0	0
'DSBGGT'	0	0	0	0	0
'DSERDHr'	0	0	0	0	0
'DSERt2pp'	0	0	0	0	0
'DSERtex'	0	0	0	0	0
'DTMPK'	0.0981162	0.0410869	-0.177099	0.320818	-0.912373
'DTMPtex'	0	0	0	0	0
'DUMPtex'	0	0	0	0	0
'DURIK1'	0	0	0	0	0
'DURIPP'	0	0	1000	0	0
'DURIt2pp'	0	0	0	0	0
'DURItex'	0	0	0	0	0
'DUTPDP'	0	0	0	0	0
'DXPRIi'	0.0981162	0.0410869	-0.177099	0.320818	-0.934564
'DXPS'	0.0981162	0.0410869	-0.177099	0.320818	-0.944858
'DXYLK'	0	0	0	0	0
'D_LACt2pp'	0	0	0	0	0
'D_LACtex'	0	0	0	0	0
'E4PD'	0.0981162	0.0410869	-0.177099	0.320818	-1
'EAR100x'	0.0981162	0.0410869	-0.177099	0.320818	-0.912373
'EAR100y'	0	0	0	0	0
'EAR120x'	0.0981162	0.0410869	-0.177099	0.320818	-0.912373
'EAR120y'	0	0	0	0	0
'EAR121x'	0.0981162	0.0410869	-0.177099	0.320818	-0.912373
'EAR121y'	0	0	0	0	0
'EAR140x'	0.0981162	0.0410869	-0.177099	0.320818	-0.912373
'EAR140y'	0	0	0	0	0
'EAR141x'	0.0981162	0.0410869	-0.177099	0.320818	-0.912373
'EAR141y'	0	0	0	0	0
'EAR160x'	0.0981162	0.0410869	-0.177099	0.320818	-0.912373
'EAR160y'	0	0	0	0	0
'EAR161x'	0.0981162	0.0410869	-0.177099	0.320818	-0.912373
'EAR161y'	0	0	0	0	0
'EAR180x'	0	0	0	0	0
'EAR180y'	0	0	0	0	0
'EAR181x'	0	0	0	0	0
'EAR181y'	0	0	0	0	0
'EAR40x'	0.0981162	0.0410869	-0.177099	0.320818	-0.912373
'EAR40y'	0	0	0	0	0
'EAR60x'	0.0981162	0.0410869	-0.177099	0.320818	-0.912373
'EAR60y'	0	0	0	0	0
'EAR80x'	0.0981162	0.0410869	-0.177099	0.320818	-0.912373
'EAR80y'	0	0	0	0	0
'ECA4COLIPAtex'	0	0	0	0	0
'ECA4OALpp'	0	0	0	0	0
'ECAP1pp'	0	0	0	0	0
'ECAP2pp'	0	0	0	0	0
'ECAP3pp'	0	0	0	0	0
'ECAtpp'	0	0	0	0	0
'ECOAH1'	0	0	0	-0.0380136	0
'ECOAH2'	0	0	0	0	0
'ECOAH3'	0	0	0	0	0
'ECOAH4'	0	0	0	0	0
'ECOAH5'	0	0	0	0	0
'ECOAH6'	0	0	0	0	0
'ECOAH7'	0	0	0	0	0
'ECOAH8'	0	0	0	0	0
'EDA'	0	0	-0.505339	0	0
'EDD'	0	0	-0.505339	0	0
'EDTXS1'	0	0	0	0	0
'EDTXS2'	0	0	0	0	0
'EDTXS3'	0	0	0	0	0
'EDTXS4'	0	0	0	0	0
'ENLIPAtex'	0	0	0	0	0
'ENO'	-0.00388949	-0.00183513	0.00394321	-0.0107123	0.0127292
'ENTCS'	0	0	0	0	0
'ENTERES'	0	0	0	0	0
'ENTERES2'	0	0	0	0	0
'ETHAAL'	0	0	0	0	0
'ETHAt2pp'	0	0	0	0	0
'ETHAtex'	0	0	0	0	0
'ETHSO3abcpp'	0	0	0	0	0
'ETHSO3tex'	0	0	0	0	0
'ETOHt2rpp'	0.865457	0	0.141512	0	0
'ETOHtex'	0.865457	0	0.141512	0	0
'EX_12ppd_R(e)'	0	0	0	0	0
'EX_12ppd_S(e)'	0	0	0	0	0
'EX_14glucan(e)'	0	0	0	0	0
'EX_15dap(e)'	0	0	0	0	0
'EX_23camp(e)'	0	0	0	0	0
'EX_23ccmp(e)'	0	0	0	0	0
'EX_23cgmp(e)'	0	0	0	0	0
'EX_23cump(e)'	0	0	0	0	0
'EX_23dappa(e)'	0	0	0	0	0
'EX_26dap_M(e)'	0	0	0	0	0
'EX_2ddglcn(e)'	0	0	0	0	0
'EX_34dhpac(e)'	0	0	0	0	0
'EX_3amp(e)'	0	0	0	0	0
'EX_3cmp(e)'	0	0	0	0	0
'EX_3gmp(e)'	0	0	0	0	0
'EX_3hcinnm(e)'	0	0	0	0	0
'EX_3hpppn(e)'	0	0	0	0	0
'EX_3ump(e)'	0	0	0	0	0
'EX_4abut(e)'	0	0	0	0	0
'EX_4hoxpacd(e)'	0	0	0	0	0
'EX_5dglcn(e)'	0	0	0	0	0
'EX_LalaDgluMdapDala(e)'	0	0	0	0	0
'EX_LalaDgluMdap(e)'	0	0	0	0	0
'EX_ac(e)'	-0.886137	-0.180866	0	0.320818	-0.736548
'EX_acac(e)'	0	0	0	0	0
'EX_acald(e)'	0	0	0	0	0
'EX_acgal1p(e)'	0	0	0	0	0
'EX_acgal(e)'	0	0	0	0	0
'EX_acgam1p(e)'	0	0	0	0	0
'EX_acgam(e)'	0	0	0	0	0
'EX_acmana(e)'	0	0	0	0	0
'EX_acmum(e)'	0	0	0	0	0
'EX_acnam(e)'	0	0	0	0	0
'EX_acolipa(e)'	0	0	0	0	0
'EX_acser(e)'	0	0	0	0	0
'EX_ade(e)'	0	0	0	0	0
'EX_adn(e)'	0	0	0	0	0
'EX_adocbl(e)'	0	0	0	0	0
'EX_ag(e)'	0	0	0	0	0
'EX_agm(e)'	0	0	0	0	0
'EX_akg(e)'	0	0	0	0	0
'EX_ala_B(e)'	0	0	0	0	0
'EX_ala_D(e)'	0	0	0	0	0
'EX_ala_L(e)'	0	0	0	0	0
'EX_alaala(e)'	0	0	0	0	0
'EX_all_D(e)'	0	0	0	0	0
'EX_alltn(e)'	0	0	0	0	0
'EX_amp(e)'	0	0	0	0	0
'EX_anhgm(e)'	0	0	0	0	0
'EX_arab_L(e)'	0	0	0	0	0
'EX_arbtn(e)'	0	0	0	0	0
'EX_arbtn_fe3(e)'	0	0	0	0	0
'EX_arg_L(e)'	0	0	0	0	0
'EX_ascb_L(e)'	0	0	0	0	0
'EX_asn_L(e)'	0	0	0	0	0
'EX_aso3(e)'	0	0	0	0	0
'EX_asp_L(e)'	0	0	0	0	0
'EX_but(e)'	0	0	0	0	0
'EX_butso3(e)'	0	0	0	0	0
'EX_ca2(e)'	0.0981162	0.0410869	-0.177099	0.320818	-0.912373
'EX_cbi(e)'	0	0	0	0	0
'EX_cbl1(e)'	0	0	0	0	0
'EX_cd2(e)'	0	0	0	0	0
'EX_cgly(e)'	0	0	0	0	0
'EX_chol(e)'	0	0	0	0	0
'EX_cit(e)'	0	0	0	0	0
'EX_cl(e)'	0.0981162	0.0410869	-0.177099	0.320818	-0.912373
'EX_cmp(e)'	0	0	0	0	0
'EX_co2(e)'	0.0981162	-0.51125	-0.25343	-0.942848	1.57567
'EX_cobalt2(e)'	0.0981162	0.0410869	-0.177099	0.320818	-0.912373
'EX_colipa(e)'	0	0	0	0	0
'EX_cpgn(e)'	0	0	0	0	0
'EX_cpgn_un(e)'	0	0	0	0	0
'EX_crn(e)'	0	0	0	0	0
'EX_csn(e)'	0	0	0	0	0
'EX_cu2(e)'	0.0981162	0.0410869	-0.177099	0.320818	-0.912373
'EX_cu(e)'	0	0	0	0	0
'EX_cyan(e)'	0	0	0	0	0
'EX_cynt(e)'	0	0	0	0	0
'EX_cys_D(e)'	0	0	0	0	0
'EX_cys_L(e)'	0	0	0	0	0
'EX_cytd(e)'	0	0	0	0	0
'EX_dad_2(e)'	0	0	0	0	0
'EX_damp(e)'	0	0	0	0	0
'EX_dca(e)'	0	0	0	0	0
'EX_dcmp(e)'	0	0	0	0	0
'EX_dcyt(e)'	0	0	0	0	0
'EX_ddca(e)'	0	0	0	0	0
'EX_dgmp(e)'	0	0	0	0	0
'EX_dgsn(e)'	0	0	0	0	0
'EX_dha(e)'	0	0	0	0	0
'EX_dimp(e)'	0	0	0	0	0
'EX_din(e)'	0	0	0	0	0
'EX_dms(e)'	0	0	0	0	0
'EX_dmso(e)'	0	0	0	0	0
'EX_dopa(e)'	0	0	0	0	0
'EX_dtmp(e)'	0	0	0	0	0
'EX_dump(e)'	0	0	0	0	0
'EX_duri(e)'	0	0	0	0	0
'EX_eca4colipa(e)'	0	0	0	0	0
'EX_enlipa(e)'	0	0	0	0	0
'EX_enter(e)'	0	0	0	0	0
'EX_etha(e)'	0	0	0	0	0
'EX_ethso3(e)'	0	0	0	0	0
'EX_etoh(e)'	0.865457	0	0.141512	0	0
'EX_f6p(e)'	0	0	0	0	0
'EX_fald(e)'	0	0	0	0	0
'EX_fe2(e)'	0.0981162	0.0410869	-0.177099	0.320818	-0.917548
'EX_fe3(e)'	0.0981162	0.0410869	-0.177099	0.320818	-0.906873
'EX_fe3dcit(e)'	0	0	0	0	0
'EX_fe3dhbzs(e)'	0	0	0	0	0
'EX_fe3hox(e)'	0	0	0	0	0
'EX_fe3hox_un(e)'	0	0	0	0	0
'EX_fecrm(e)'	0	0	0	0	0
'EX_fecrm_un(e)'	0	0	0	0	0
'EX_feenter(e)'	0	0	0	0	0
'EX_feoxam(e)'	0	0	0	0	0
'EX_feoxam_un(e)'	0	0	0	0	0
'EX_for(e)'	-0.0114473	0	0	6.47687	0
'EX_fru(e)'	0	0	0	0	0
'EX_frulys(e)'	0	0	0	0	0
'EX_fruur(e)'	0	0	0	0	0
'EX_fuc_L(e)'	0	0	0	0	0
'EX_fum(e)'	0	0	0	0	0
'EX_g1p(e)'	0	0	0	0	0
'EX_g3pc(e)'	0	0	0	0	0
'EX_g3pe(e)'	0	0	0	0	0
'EX_g3pg(e)'	0	0	0	0	0
'EX_g3pi(e)'	0	0	0	0	0
'EX_g3ps(e)'	0	0	0	0	0
'EX_g6p(e)'	0	0	0	0	0
'EX_gal1p(e)'	0	0	0	0	0
'EX_gal_bD(e)'	0	0	0	0	0
'EX_gal(e)'	0	0	0	0	0
'EX_galct_D(e)'	0	0	0	0	0
'EX_galctn_D(e)'	0	0	0	0	0
'EX_galctn_L(e)'	0	0	0	0	0
'EX_galt(e)'	0	0	0	0	0
'EX_galur(e)'	0	0	0	0	0
'EX_gam6p(e)'	0	0	0	0	0
'EX_gam(e)'	0	0	0	0	0
'EX_gbbtn(e)'	0	0	0	0	0
'EX_gdp(e)'	0	0	0	0	0
'EX_glc(e)'	0	0	0	0	0
'EX_glcn(e)'	0	0	0	0	0
'EX_glcr(e)'	0	0	0	0	0
'EX_glcur1p(e)'	0	0	0	0	0
'EX_glcur(e)'	0	0	0	0	0
'EX_gln_L(e)'	0	0	0	0	0
'EX_glu_L(e)'	0	0	0	0	0
'EX_gly(e)'	0	0	0	0	0
'EX_glyald(e)'	0	0	0	0	0
'EX_glyb(e)'	0	0	0	0	0
'EX_glyc2p(e)'	0	0	0	0	0
'EX_glyc3p(e)'	0	0	0	0	0
'EX_glyc_R(e)'	0	0	0	0	0
'EX_glyc(e)'	0	0	0	0	0
'EX_glyclt(e)'	0.0981162	0.0410869	-0.177099	0.320818	-0.912373
'EX_gmp(e)'	0	0	0	0	0
'EX_gsn(e)'	0	0	0	0	0
'EX_gthox(e)'	0	0	0	0	0
'EX_gthrd(e)'	0	0	0	0	0
'EX_gtp(e)'	0	0	0	0	0
'EX_gua(e)'	0	0	0	0	0
'EX_h2(e)'	0	0	0	0	0
'EX_h2o2(e)'	0	0	0	0	0
'EX_h2o(e)'	-2.27902	1.35617	3.55001	0.0501592	1.16246
'EX_h2s(e)'	0	0	0	0	0
'EX_h(e)'	-1.32691	-2.38334	-43.5053	-3.84834	-0.747141
'EX_hacolipa(e)'	0	0	0	0	0
'EX_halipa(e)'	0	0	0	0	0
'EX_hdca(e)'	0	0	0	0	0
'EX_hdcea(e)'	0	0	0	0	0
'EX_hg2(e)'	0	0	0	0	0
'EX_his_L(e)'	0	0	0	0	0
'EX_hom_L(e)'	0	0	0	0	0
'EX_hxa(e)'	0	0	0	0	0
'EX_hxan(e)'	0	0	0	0	0
'EX_idon_L(e)'	0	0	0	0	0
'EX_ile_L(e)'	0	0	0	0	0
'EX_imp(e)'	0	0	0	0	0
'EX_indole(e)'	0	0	0	0	0
'EX_inost(e)'	0	0	0	0	0
'EX_ins(e)'	0	0	0	0	0
'EX_isetac(e)'	0	0	0	0	0
'EX_k(e)'	0.0981162	0.0410869	-0.177099	0.320818	-0.912373
'EX_kdo2lipid4(e)'	0	0	0	0	0
'EX_lac_D(e)'	0	0	0	0	0
'EX_lac_L(e)'	0	0	0	0	0
'EX_lcts(e)'	0	0	0	0	0
'EX_leu_L(e)'	0	0	0	0	0
'EX_lipa_cold(e)'	0	0	0	0	0
'EX_lipa(e)'	0	0	0	0	0
'EX_lys_L(e)'	0	0	0	0	0
'EX_lyx_L(e)'	0	0	0	0	0
'EX_mal_D(e)'	0	0	0	0	0
'EX_mal_L(e)'	0	0	0	0	0
'EX_malt(e)'	0	0	0	0	0
'EX_malthx(e)'	0	0	0	0	0
'EX_maltpt(e)'	0	0	0	0	0
'EX_malttr(e)'	0	0	0	0	0
'EX_maltttr(e)'	0	0	0	0	0
'EX_man6p(e)'	0	0	0	0	0
'EX_man(e)'	0	0	0	0	0
'EX_manglyc(e)'	0	0	0	0	0
'EX_melib(e)'	0	0	0	0	0
'EX_met_D(e)'	0	0	0	0	0
'EX_met_L(e)'	0	0	0	0	0
'EX_metsox_R_L(e)'	0	0	0	0	0
'EX_metsox_S_L(e)'	0	0	0	0	0
'EX_mg2(e)'	0.0981162	0.0410869	-0.177099	0.320818	-0.912373
'EX_minohp(e)'	0	0	0	0	0
'EX_mmet(e)'	0	0	0	0	0
'EX_mn2(e)'	0.0981162	0.0410869	-0.177099	0.320818	-0.912373
'EX_mnl(e)'	0	0	0	0	0
'EX_mobd(e)'	0.0981162	0.0410869	-0.177099	0.320818	-0.912373
'EX_mso3(e)'	0	0	0	0	0
'EX_n2o(e)'	0	0	0	0	0
'EX_na1(e)'	0	0	0	0	0
'EX_nac(e)'	0	0	0	0	0
'EX_nh4(e)'	0.0981162	0.0410869	-0.177099	0.320818	-0.91242
'EX_ni2(e)'	0	0	0	0	0
'EX_nmn(e)'	0	0	0	0	0
'EX_no2(e)'	0	0	0	0	0
'EX_no3(e)'	0	0	0	0	0
'EX_no(e)'	0	0	0	0	0
'EX_o16a4colipa(e)'	0	0	0	0	0
'EX_o2(e)'	0	0	0	0	0
'EX_o2s(e)'	0	0	0	0	0
'EX_ocdca(e)'	0	0	0	0	0
'EX_ocdcea(e)'	0	0	0	0	0
'EX_octa(e)'	0	0	0	0	0
'EX_orn(e)'	0	0	0	0	0
'EX_orot(e)'	0	0	0	0	0
'EX_pacald(e)'	0	0	0	0	0
'EX_peamn(e)'	0	0	0	0	0
'EX_phe_L(e)'	0	0	0	0	0
'EX_pheme(e)'	0	0	0	0	0
'EX_pi(e)'	0.0981162	0.0410869	-0.177099	0.320818	-0.912479
'EX_pnto_R(e)'	0	0	0	0	0
'EX_ppa(e)'	0	0	0	0	0
'EX_ppal(e)'	0	0	0	0	0
'EX_pppn(e)'	0	0	0	0	0
'EX_ppt(e)'	0	0	0	0	0
'EX_pro_L(e)'	0	0	0	0	0
'EX_progly(e)'	0	0	0	0	0
'EX_psclys(e)'	0	0	0	0	0
'EX_pser_L(e)'	0	0	0	0	0
'EX_ptrc(e)'	0	0	0	0	0
'EX_pyr(e)'	0	0	0	0	0
'EX_r5p(e)'	0	0	0	0	0
'EX_rib_D(e)'	0	0	0	0	0
'EX_rmn(e)'	0	0	0	0	0
'EX_sbt_D(e)'	0	0	0	0	0
'EX_ser_D(e)'	0	0	0	0	0
'EX_ser_L(e)'	0	0	0	0	0
'EX_skm(e)'	0	0	0	0	0
'EX_so2(e)'	0	0	0	0	0
'EX_so3(e)'	0	0	0	0	0
'EX_so4(e)'	0.0981162	0.0410869	-0.177099	0.320818	-0.912451
'EX_spmd(e)'	0	0	0	0	0
'EX_succ(e)'	0.0981162	0	-0.177099	0.320818	0.397255
'EX_sucr(e)'	0	0	0	0	0
'EX_sulfac(e)'	0	0	0	0	0
'EX_tartr_L(e)'	0	0	0	0	0
'EX_taur(e)'	0	0	0	0	0
'EX_tcynt(e)'	0	0	0	0	0
'EX_thm(e)'	0	0	0	0	0
'EX_thr_L(e)'	0	0	0	0	0
'EX_thrp(e)'	0	0	0	0	0
'EX_thym(e)'	0	0	0	0	0
'EX_thymd(e)'	0	0	0	0	0
'EX_tma(e)'	0	0	0	0	0
'EX_tmao(e)'	0	0	0	0	0
'EX_tre(e)'	0	0	0	0	0
'EX_trp_L(e)'	0	0	0	0	0
'EX_tsul(e)'	0	0	0	0	0
'EX_ttdca(e)'	0	0	0	0	0
'EX_ttdcea(e)'	0	0	0	0	0
'EX_tungs(e)'	0	0	0	0	0
'EX_tym(e)'	0	0	0	0	0
'EX_tyr_L(e)'	0	0	0	0	0
'EX_tyrp(e)'	0	0	0	0	0
'EX_uacgam(e)'	0	0	0	0	0
'EX_udpacgal(e)'	0	0	0	0	0
'EX_udpg(e)'	0	0	0	0	0
'EX_udpgal(e)'	0	0	0	0	0
'EX_udpglcur(e)'	0	0	0	0	0
'EX_ump(e)'	0	0	0	0	0
'EX_ura(e)'	0	0	0	0	0
'EX_urea(e)'	0	0	0	0	0
'EX_uri(e)'	0	0	0	0	0
'EX_val_L(e)'	0	0	0	0	0
'EX_xan(e)'	0	0	0	0	0
'EX_xmp(e)'	0	0	0	0	0
'EX_xtsn(e)'	0	0	0	0	0
'EX_xyl_D(e)'	0	0	0	0	0
'EX_xylu_L(e)'	0	0	0	0	0
'EX_zn2(e)'	0.0981162	0.0410869	-0.177099	0.320818	-0.912373
'Ec_biomass_iAF1260_core_59p81M'	0.0981162	0.0410869	-0.177099	0.320818	-0.912373
'F6PA'	-0.0177889	-0.67478	0	-0.042277	0
'F6PP'	0	0	0	0	0
'F6Pt6_2pp'	0	0	0	0	0
'F6Ptex'	0	0	0	0	0
'FA100ACPHi'	0	0	0	0	0
'FA120ACPHi'	0	0	0	0	0
'FA140ACPHi'	0	0	0	0	0
'FA141ACPHi'	0	0	0	0	0
'FA160ACPHi'	0	0	0	0	0
'FA161ACPHi'	0	0	0	0	0
'FA80ACPHi'	0	0	0	0	0
'FACOAE100'	0	0	0	0	0
'FACOAE120'	0	0	0	0	0
'FACOAE140'	0	0	0	0	0
'FACOAE141'	0	0	0	0	0
'FACOAE160'	0	0	0	0	0
'FACOAE161'	0	0	0	0	0
'FACOAE180'	0	0	0	0	0
'FACOAE181'	0	0	0	0	0
'FACOAE60'	0	0	0	0	0
'FACOAE80'	0	0	0	0	0
'FACOAL100t2pp'	0	0	0	0	0
'FACOAL120t2pp'	0	0	0	0	0
'FACOAL140t2pp'	0	0	0	0	0
'FACOAL141t2pp'	0	0	0	0	0
'FACOAL160t2pp'	0	0	0	0	0
'FACOAL161t2pp'	0	0	0	0	0
'FACOAL180t2pp'	0	0	0	0	0
'FACOAL181t2pp'	0	0	0	0	0
'FACOAL60t2pp'	0	0	0	0	0
'FACOAL80t2pp'	0	0	0	0	0
'FADRx'	0	0	0	0	0
'FADRx2'	0	0	0	0	0
'FALDH2'	0	0	0	0	0
'FALDtex'	0	0	0	0	0
'FALDtpp'	0	0	0	0	0
'FALGTHLs'	0	0	0	0	0
'FBA'	0.0981162	0.342555	-0.177099	0.320818	0.0128444
'FBP'	0	0	0	0	0
'FCI'	0	0	0	0	0
'FCLK'	0	0	0	0	0
'FCLPA'	0	0	0	0	0
'FCLT'	0.0981162	0.0410869	-0.177099	0.320818	-0.912373
'FDH4pp'	0	0	0	0	0
'FDH5pp'	0	0	0	0	0
'FDMO'	0	0	0	0	0
'FDMO2'	0	0	0	0	0
'FDMO3'	0	0	0	0	0
'FDMO4'	0	0	0	0	0
'FDMO6'	0	0	0	0	0
'FE2abcpp'	0	0	0	0	0
'FE2t2pp'	0	0	0	0	0
'FE2t3pp'	0	0	0	0	0
'FE2tex'	0.0981162	0.0410869	-0.177099	0.320818	-0.917548
'FE2tpp'	0.0981162	0.0410869	-0.177099	0.320818	-0.917548
'FE3DCITabcpp'	0	0	0	0	0
'FE3DCITtonex'	0	0	0	0	0
'FE3DHBZR'	0	0	0	0	0
'FE3DHBZSabcpp'	0	0	0	0	0
'FE3DHBZStonex'	0	0	0	0	0
'FE3HOXR1'	0	0	0	0	0
'FE3HOXR2'	0	0	0	0	0
'FE3HOXR3'	0	0	0	0	0
'FE3HOXUtex'	0	0	0	0	0
'FE3HOXUtpp'	0	0	0	0	0
'FE3HOXabcpp'	0	0	0	0	0
'FE3HOXexs'	0	0	0	0	0
'FE3HOXtonex'	0	0	0	0	0
'FE3Ri'	0	0	0	0	1000
'FE3abcpp'	0.0981162	0.0410869	-0.177099	0.320818	-0.906873
'FE3tex'	0.0981162	0.0410869	-0.177099	0.320818	-0.906873
'FECRMR1'	0	0	0	0	0
'FECRMR2'	0	0	0	0	0
'FECRMR3'	0	0	0	0	0
'FECRMUtex'	0	0	0	0	0
'FECRMUtpp'	0	0	0	0	0
'FECRMabcpp'	0	0	0	0	0
'FECRMexs'	0	0	0	0	0
'FECRMtonex'	0	0	0	0	0
'FEENTERR1'	0	0	0	0	0
'FEENTERR2'	0	0	0	0	0
'FEENTERR3'	0	0	0	0	0
'FEENTERabcpp'	0	0	0	0	0
'FEENTERexs'	0	0	0	0	0
'FEENTERtex'	0	0	0	0	0
'FEENTERtonex'	0	0	0	0	0
'FEENTERtpp'	0	0	0	0	0
'FEOXAMR1'	0	0	0	0	0
'FEOXAMR2'	0	0	0	0	0
'FEOXAMR3'	0	0	0	0	0
'FEOXAMUtex'	0	0	0	0	0
'FEOXAMUtpp'	0	0	0	0	0
'FEOXAMabcpp'	0	0	0	0	0
'FEOXAMexs'	0	0	0	0	0
'FEOXAMtonex'	0	0	0	0	0
'FEROpp'	0	0	0	0	0
'FFSD'	0	0	0	0	0
'FHL'	0	0	0	0	0
'FLDR'	0.0981162	0	1000	0.279267	-1
'FLVR'	0	0	0	0	0
'FLVRx'	0	0	0	0	0
'FMETTRS'	0	0	0	0	0
'FMNAT'	0.0981162	0.0410869	-0.177099	0.320818	-1
'FMNRx'	0	0	0	0	0
'FMNRx2'	0	0	0	0	0
'FORt2pp'	0	0	0	0	0
'FORtex'	-0.0114473	0	0	6.47687	0
'FORtppi'	-0.0114473	0	0	6.47687	0
'FRD2'	0.0981162	0.393621	-0.177099	0.320818	-0.912373
'FRD3'	0	0	0	0	0.39866
'FRUK'	0	0	0	0	0
'FRULYSDG'	0	0	0	0	0
'FRULYSE'	0	0	0	0	0
'FRULYSK'	0	0	0	0	0
'FRULYSt2pp'	0	0	0	0	0
'FRULYStex'	0	0	0	0	0
'FRUURt2rpp'	0	0	0	0	0
'FRUURtex'	0	0	0	0	0
'FRUpts2pp'	0	0	0	0	0
'FRUptspp'	0	0	0	0	0
'FRUtex'	0	0	0	0	0
'FTHFD'	0	0	0	0	0
'FUCtex'	0	0	0	0	0
'FUCtpp'	0	0	0	0	0
'FUM'	0.0981162	0.402706	-0.177099	0.320818	0.401645
'FUMt2_2pp'	0	0	0	0	0
'FUMt2_3pp'	0	0	0	0	0
'FUMtex'	0	0	0	0	0
'G1PACT'	0.0981162	0.0410869	-0.177099	0.320818	-0.912373
'G1PPpp'	0	0	0	0	0
'G1PTT'	0	0	0	0	0
'G1Ptex'	0	0	0	0	0
'G1SAT'	0.0981162	0.0410869	-0.177099	0.320818	-1
'G2PPpp'	0	0	0	0	0
'G3PAT120'	0	0	0	0	0
'G3PAT140'	0	0	0	0	0
'G3PAT141'	0	0	0	0	0
'G3PAT160'	0.0981162	0.0410869	-0.177099	0.320818	-0.912373
'G3PAT161'	0.0981162	0.0410869	-0.177099	0.320818	-0.912373
'G3PAT180'	0	0	0	0	0
'G3PAT181'	0	0	0	0	0
'G3PCabcpp'	0	0	0	0	0
'G3PCtex'	0	0	0	0	0
'G3PD2'	0.0981162	0.0410869	-0.177099	0.320818	-0.912373
'G3PD5'	0	0	0	0	0
'G3PD6'	0	0	0	0	0
'G3PD7'	0	0	0	0	0
'G3PEabcpp'	0	0	0	0	0
'G3PEtex'	0	0	0	0	0
'G3PGabcpp'	0	0	0	0	0
'G3PGtex'	0	0	0	0	0
'G3PIabcpp'	0	0	0	0	0
'G3PItex'	0	0	0	0	0
'G3PSabcpp'	0	0	0	0	0
'G3PStex'	0	0	0	0	0
'G3PT'	0	0	0	0	0
'G5SADs'	0.0981162	0.0410869	-0.177099	0.320818	-0.912373
'G5SD'	0.0981162	0.0410869	-0.177099	0.320818	-0.912373
'G6PDA'	0	0	0	0	0
'G6PDH2r'	0	0.0410869	-0.505339	0.152278	-0.912418
'G6PP'	0	0	0	0	0
'G6Pt6_2pp'	0	0	0	0	0
'G6Ptex'	0	0	0	0	0
'GAL1PPpp'	0	0	0	0	0
'GAL1Ptex'	0	0	0	0	0
'GALBDtex'	0	0	0	0	0
'GALCTD'	0	0	0	0	0
'GALCTLO'	0	0	0	0	0
'GALCTND'	0	0	0	0	0
'GALCTNLt2pp'	0	0	0	0	0
'GALCTNLtex'	0	0	0	0	0
'GALCTNt2pp'	0	0	0	0	0
'GALCTNtex'	0	0	0	0	0
'GALCTt2rpp'	0	0	0	0	0
'GALCTtex'	0	0	0	0	0
'GALKr'	0	0	0	0	0
'GALM2pp'	0	0	0	0	0
'GALS3'	0	0	0	0	0
'GALT1'	0	0	0	0	0
'GALTptspp'	0	0	0	0	0
'GALTtex'	0	0	0	0	0
'GALURt2rpp'	0	0	0	0	0
'GALURtex'	0	0	0	0	0
'GALUi'	0	0	0	0	0
'GALabcpp'	0	0	0	0	0
'GALt2pp'	0	0	0	0	0
'GALtex'	0	0	0	0	0
'GAM6Pt6_2pp'	0	0	0	0	0
'GAMAN6Ptex'	0	0	0	0	0
'GAMptspp'	0	0	0	0	0
'GAMtex'	0	0	0	0	0
'GAPD'	-0.00225924	-0.00133831	0.00174029	-0.00722237	0.0093578
'GARFT'	0.0981162	0.0410869	-0.177099	0.320818	-0.912197
'GART'	0.0981162	0.0410869	-0.177099	0.320818	-0.976102
'GBBTNtex'	0	0	0	0	0
'GCALDD'	0.0981162	0.0410869	-0.177099	0.320818	-0.912373
'GDMANE'	0	0	0	0	0
'GDPDPK'	0	0	0	0	0
'GDPMNH'	0	0	0	0	0
'GDPMNP'	0	0	0	0	0
'GDPtex'	0	0	0	0	0
'GF6PTA'	0.0981162	0.0410869	-0.177099	0.320818	-0.912373
'GGGABADr'	0	0	0	0	0
'GGGABAH'	0	0	0	0	0
'GGPTRCO'	0	0	0	0	0
'GGPTRCS'	0	0	0	0	0
'GHMT2r'	0.0981162	0.0410869	-0.177099	0.320818	-0.912399
'GK1'	0.0981162	0.0410869	-0.177099	0.320818	-0.912533
'GLBRAN2'	0	0	0	0	0
'GLCATr'	0	0	0	0	0
'GLCDpp'	0	0	0	0	0
'GLCNt2rpp'	0	0	0	0	0
'GLCNtex'	0	0	0	0	0
'GLCP'	0	0	0	0	0
'GLCP2'	0	0	0	0	0
'GLCRAL'	0	0	0	0	0
'GLCRD'	0	0	0	0	0
'GLCRt2rpp'	0	0	0	0	0
'GLCRtex'	0	0	0	0	0
'GLCS1'	0	0	0	0	0
'GLCTR1'	0	0	0	0	0
'GLCTR2'	0	0	0	0	0
'GLCTR3'	0	0	0	0	0
'GLCUR1Ptex'	0	0	0	0	0
'GLCURt2rpp'	0	0	0	0	0
'GLCURtex'	0	0	0	0	0
'GLCabcpp'	0	0	0	0	0
'GLCptspp'	0	0	0.00944335	0	-0.744787
'GLCt2pp'	0	0	-0.177099	0	1.35878
'GLCtex'	0	0	0	0	0
'GLCtexi'	0	0	0	0	0
'GLDBRAN2'	0	0	0	0	0
'GLGC'	0	0	0	0	0
'GLNS'	0.0981162	0.0410869	-0.177099	0.320818	-0.912481
'GLNTRS'	0	0	0	0	0
'GLNabcpp'	0	0	0	0	0
'GLNtex'	0	0	0	0	0
'GLTPD'	0	0	0	0	0
'GLU5K'	0.0981162	0.0410869	-0.177099	0.320818	-0.912373
'GLUABUTt7pp'	0	0	0	1000	0
'GLUCYS'	0	0	0	0	0
'GLUDC'	0	0	0	0	0
'GLUDy'	0.0981162	0.0410869	-0.177099	0.320818	-0.912426
'GLUN'	0	0	0	0	0
'GLUNpp'	0	0	0	0	0
'GLUPRT'	0.0981162	0.0410869	-0.177099	0.320818	-0.912548
'GLUR'	0.0981162	0.0410869	-0.177099	0.320818	-0.912373
'GLUSy'	0	0	0	0	0
'GLUTRR'	0.0981162	0.0410869	-0.177099	0.320818	-1
'GLUTRS'	0.0981162	0.0410869	-0.177099	0.320818	-1
'GLUabcpp'	0	0	0	0	0
'GLUt2rpp'	0	0	0	-1000	0
'GLUt4pp'	0	0	0	0	0
'GLUtex'	0	0	0	0	0
'GLXCL'	0	0	0	0	0
'GLYALDtex'	0	0	0	0	0
'GLYALDtpp'	0	0	0	0	0
'GLYAT'	0	0	0	0	0
'GLYBabcpp'	0	0	0	0	0
'GLYBt2pp'	0	0	0	0	0
'GLYBtex'	0	0	0	0	0
'GLYC2Ptex'	0	0	0	0	0
'GLYC3Pabcpp'	0	0	0	0	0
'GLYC3Pt6pp'	0	0	0	0	0
'GLYC3Ptex'	0	0	0	0	0
'GLYCAt2rpp'	0	0	0	0	0
'GLYCAtex'	0	0	0	0	0
'GLYCDx'	0	0	0	0	0
'GLYCK'	0	0	0	0	0
'GLYCK2'	0	0	0	0	0
'GLYCL'	0	0.0410869	-0.177099	0	-0.911468
'GLYCLTDx'	0	0	0	0	0
'GLYCLTDy'	0	0	0	0	0
'GLYCLTt2rpp'	0	0.0410869	-0.177099	0.320818	-0.912373
'GLYCLTt4pp'	-1.23498e-08	0	0	0	0
'GLYCLTtex'	0.0981162	0.0410869	-0.177099	0.320818	-0.912373
'GLYCTO2'	0	0	0	0	0
'GLYCTO3'	0	0	0	0	0
'GLYCTO4'	0	0	0	0	0
'GLYCtex'	0	0	0	0	0
'GLYCtpp'	0	0	0	0	0
'GLYK'	0	0	0	0	0
'GLYOX'	0	0	0	0	0
'GLYOX3'	0	0	0	0	0
'GLYTRS'	0	0	0	0	0
'GLYt2pp'	0	0	0	0	0
'GLYt4pp'	0	0	0	0	0
'GLYtex'	0	0	0	0	0
'GMAND'	0	0	0	0	0
'GMHEPAT'	0	0	0	0	0
'GMHEPK'	0	0	0	0	0
'GMHEPPA'	0	0	0	0	0
'GMPR'	0	0	0	0	0
'GMPS2'	0.0981162	0.0410869	-0.177099	0.320818	-0.912533
'GMPtex'	0	0	0	0	0
'GND'	0	0.0410869	0	0.152278	-0.912418
'GNK'	0	0	0	0	0
'GOFUCR'	0	0	0	0	0
'GP4GH'	0	0	0	0	0
'GPDDA1'	0	0	0	0	0
'GPDDA1pp'	0	0	0	0	0
'GPDDA2'	0	0	0	0	0
'GPDDA2pp'	0	0	0	0	0
'GPDDA3'	0	0	0	0	0
'GPDDA3pp'	0	0	0	0	0
'GPDDA4'	0	0	0	0	0
'GPDDA4pp'	0	0	0	0	0
'GPDDA5'	0	0	0	0	0
'GPDDA5pp'	0	0	0	0	0
'GRTT'	0.0981162	0.0410869	-0.177099	0.320818	-0.929709
'GRXR'	-1	0	0	-0.329038	-1
'GSNK'	0	0	0	0	0
'GSNt2pp'	0	0	0	0	0
'GSNtex'	0	0	0	0	0
'GSPMDA'	0	0	0	0	0
'GSPMDS'	0	0	0	0	0
'GTHOXtex'	0	0	0	0	0
'GTHOr'	-1	0	0	-0.329038	-1
'GTHRDHpp'	0	0	0	0	0
'GTHRDabc2pp'	0	0	0	0	0
'GTHRDabcpp'	0	0	0	0	0
'GTHRDtex'	0	0	0	0	0
'GTHS'	0	0	0	0	0
'GTPCI'	0.0981162	0.0410869	-0.177099	0.320818	-0.912373
'GTPCII2'	0.0981162	0.0410869	-0.177099	0.320818	-1
'GTPDPDP'	0	0	0	0	0
'GTPDPK'	0	0	0	0	0
'GTPHs'	0	0	0	0	0
'GTPtex'	0	0	0	0	0
'GUAD'	0	0	0	0	0
'GUAPRT'	0	0	0	0	0
'GUAt2pp'	0	0	0	0	0
'GUAtex'	0	0	0	0	0
'GUAtpp'	0	0	0	0	0
'GUI1'	0	0	0	0	0
'GUI2'	0	0	0	0	0
'GUR1PPpp'	0	0	0	0	0
'H2O2tex'	0	0	0	0	0
'H2Otex'	-2.27902	1.35617	3.55001	0.0501592	1.16246
'H2Otpp'	-2.27902	1.35617	3.55001	0.0501592	1.16246
'H2SO'	0	0	0	0	0
'H2St1pp'	0	0	0	0	0
'H2Stex'	0	0	0	0	0
'H2tex'	0	0	0	0	0
'H2tpp'	0	0	0	0	0
'HACD1i'	0	0	0	-0.0380136	0
'HACD2i'	0	0	0	0	0
'HACD3i'	0	0	0	0	0
'HACD4i'	0	0	0	0	0
'HACD5i'	0	0	0	0	0
'HACD6i'	0	0	0	0	0
'HACD7i'	0	0	0	0	0
'HACD8i'	0	0	0	0	0
'HBZOPT'	0.0981162	0.0410869	-0.177099	0.320818	-0.912373
'HCINNMt2rpp'	0	0	0	0	0
'HCINNMtex'	0	0	0	0	0
'HCO3E'	0.0981162	0.0410869	-0.177099	0.320818	-0.912393
'HCYSMT'	0	0	0	0	0
'HCYSMT2'	0	0	0	0	0
'HDCAtexi'	0	0	0	0	0
'HDCEAtexi'	0	0	0	0	0
'HDCOAI'	0	0	0	0	0
'HEMEOS'	0	0	0	0	0
'HEPK1'	0	0	0	0	0
'HEPK2'	0	0	0	0	0
'HEPT1'	0	0	0	0	0
'HEPT2'	0	0	0	0	0
'HEPT3'	0	0	0	0	0
'HEPT4'	0	0	0	0	0
'HETZK'	0	0	0	0	0
'HEX1'	0	0	-0.177099	0	1.35878
'HEX4'	0	0	0	0	0
'HEX7'	0	0	0	0	0
'HEXt2rpp'	0	0	0	0	0
'HG2abcpp'	0	0	0	0	0
'HG2t3pp'	0	0	0	0	0
'HG2tex'	0	0	0	0	0
'HISTD'	0.0981162	0.0410869	-0.177099	0.320818	-0.912373
'HISTP'	0.0981162	0.0410869	-0.177099	0.320818	-0.912373
'HISTRS'	0	0	0	0	0
'HISabcpp'	0	0	0	0	0
'HISt2rpp'	0	0	0	0	0
'HIStex'	0	0	0	0	0
'HKNDDH'	0	0	0	0	0
'HKNTDH'	0	0	0	0	0
'HMBS'	0.0981162	0.0410869	-0.177099	0.320818	-1
'HMPK1'	0	0	0	0	0
'HOMt2pp'	0	0	0	0	0
'HOMtex'	0	0	0	0	0
'HOPNTAL'	0	0	0	0	0
'HPPK2'	0.0981162	0.0410869	-0.177099	0.320818	-0.912373
'HPPPNDO'	0	0	0	0	0
'HPPPNt2rpp'	0	0	0	0	0
'HPPPNtex'	0	0	0	0	0
'HPYRI'	0	0	0	0	0
'HPYRRx'	0	0	0	0	0
'HPYRRy'	0	0	0	0	0
'HSDy'	0.0981162	0.0410869	-0.177099	0.320818	-0.912373
'HSK'	0.0981162	0.0410869	-0.177099	0.320818	-0.912373
'HSST'	0.0981162	0.0410869	-0.177099	0.320818	-0.912373
'HSTPT'	0.0981162	0.0410869	-0.177099	0.320818	-0.912373
'HXAND'	0	0	0	0	0
'HXAtex'	0	0	0	0	0
'HXCT'	0	0	0	0	0
'HXPRT'	0	0	0	0	0
'HYD1pp'	0	0	0	0	0
'HYD2pp'	0	0	0	0	0
'HYD3pp'	0	0	0	0	0
'HYPOE'	0	0	0	0	0
'HYXNtex'	0	0	0	0	0
'HYXNtpp'	0	0	0	0	0
'Htex'	-1.32691	-2.38334	-43.5053	-3.84834	-0.747141
'ICDHyr'	0.0981162	0.0410869	-0.177099	0.320818	-0.912663
'ICHORS'	0	0	0	0	0
'ICHORSi'	0	0	0	0	0
'ICHORT'	0	0	0	0	0
'ICL'	0	0	0	0	0
'IDOND'	0	0	0	0	0
'IDOND2'	0	0	0	0	0
'IDONt2rpp'	0	0	0	0	0
'IDONtex'	0	0	0	0	0
'IG3PS'	0.0981162	0.0410869	-0.177099	0.320818	-0.912373
'IGPDH'	0.0981162	0.0410869	-0.177099	0.320818	-0.912373
'IGPS'	0.0981162	0.0410869	-0.177099	0.320818	-0.912373
'ILETA'	0.0981162	0.0410869	-0.177099	0.320818	-0.912373
'ILETRS'	0	0	0	0	0
'ILEabcpp'	0	0	0	0	0
'ILEt2rpp'	0	0	0	0	0
'ILEtex'	0	0	0	0	0
'IMPC'	0.0981162	0.0410869	-0.177099	0.320818	-0.912481
'IMPD'	0.0981162	0.0410869	-0.177099	0.320818	-0.912533
'IMPtex'	0	0	0	0	0
'INDOLEt2pp'	0	0	0	0	0
'INDOLEt2rpp'	0	0	0	0	0
'INDOLEtex'	0	0	0	0	0
'INOSTt4pp'	0	0	0	0	0
'INSH'	0	0	0	0	0
'INSK'	0	0	0	0	0
'INSTtex'	0	0	0	0	0
'INSt2pp'	0	0	0	0	0
'INSt2rpp'	0	0	0	0	0
'INStex'	0	0	0	0	0
'IPDDI'	0.0981162	0.0410869	-0.177099	0.320818	-0.929709
'IPDPS'	0	0.0410869	0	0	-0.934564
'IPMD'	0.0981162	0.0410869	-0.177099	0.320818	-0.912373
'IPPMIa'	0.0981162	0.0410869	-0.177099	0.320818	-0.912373
'IPPMIb'	0.0981162	0.0410869	-0.177099	0.320818	-0.912373
'IPPS'	0.0981162	0.0410869	-0.177099	0.320818	-0.912373
'ISETACabcpp'	0	0	0	0	0
'ISETACtex'	0	0	0	0	0
'K2L4Aabcpp'	0.0981162	0.0410869	-0.177099	0.320818	-0.912373
'K2L4Atex'	0.0981162	0.0410869	-0.177099	0.320818	-0.912373
'KARA1'	0.0981162	0.0410869	-0.177099	0.320818	-0.912373
'KARA2'	0.0981162	0.0410869	-0.177099	0.320818	-0.912373
'KAS14'	1000	1000	-1	0.320818	-0.912373
'KAS15'	-1	-1	1000	0	0
'KAT1'	0	0	0	0	0
'KAT2'	0	0	0	0	0
'KAT3'	0	0	0	0	0
'KAT4'	0	0	0	0	0
'KAT5'	0	0	0	0	0
'KAT6'	0	0	0	0	0
'KAT7'	0	0	0	0	0
'KAT8'	0	0	0	0	0
'KDOCT2'	0.0981162	0.0410869	-0.177099	0.320818	-0.912373
'KDOPP'	0.0981162	0.0410869	-0.177099	0.320818	-0.912373
'KDOPS'	0.0981162	0.0410869	-0.177099	0.320818	-0.912373
'KG6PDC'	0	0	0	0	0
'Kabcpp'	0	0	0	0	0
'Kt2pp'	0.0981162	0.0410869	-0.177099	0.320818	-0.912373
'Kt3pp'	0	0	0	0	0
'Ktex'	0.0981162	0.0410869	-0.177099	0.320818	-0.912373
'LA4NTpp'	0	0	0	0	0
'LACZ'	0	0	0	0	0
'LACZpp'	0	0	0	0	0
'LADGMDH'	0	0	0	0	0
'LALDO2x'	0	0	0	0	0
'LALGP'	0	0	0	0	0
'LCADi'	0	0	0	0	0
'LCARR'	0	0	0	0	0
'LCARS'	0	0	0	0	0
'LCTSt3ipp'	0	0	0	0	0
'LCTStex'	0	0	0	0	0
'LCTStpp'	0	0	0	0	0
'LDH_D'	0	0	0	0	0
'LDH_D2'	0	0	0	0	0
'LEUTAi'	0.0981162	0.0410869	-0.177099	0.320818	-0.912373
'LEUTRS'	0	0	0	0	0
'LEUabcpp'	0	0	0	0	0
'LEUt2rpp'	0	0	0	0	0
'LEUtex'	0	0	0	0	0
'LGTHL'	0	0	0	0	0
'LIPACabcpp'	0	0	0	0	0
'LIPAHT2ex'	0	0	0	0	0
'LIPAHTex'	0	0	0	0	0
'LIPAabcpp'	0	0	0	0	0
'LIPAtex'	0	0	0	0	0
'LPADSS'	0.0981162	0.0410869	-0.177099	0.320818	-0.912373
'LPLIPAL1A120pp'	0	0	0	0	0
'LPLIPAL1A140pp'	0	0	0	0	0
'LPLIPAL1A141pp'	0	0	0	0	0
'LPLIPAL1A160pp'	0	0	0	0	0
'LPLIPAL1A161pp'	0	0	0	0	0
'LPLIPAL1A180pp'	0	0	0	0	0
'LPLIPAL1A181pp'	0	0	0	0	0
'LPLIPAL1E120pp'	0	0	0	0	0
'LPLIPAL1E140pp'	0	0	0	0	0
'LPLIPAL1E141pp'	0	0	0	0	0
'LPLIPAL1E160pp'	0	0	0	0	0
'LPLIPAL1E161pp'	0	0	0	0	0
'LPLIPAL1E180pp'	0	0	0	0	0
'LPLIPAL1E181pp'	0	0	0	0	0
'LPLIPAL1G120pp'	0	0	0	0	0
'LPLIPAL1G140pp'	0	0	0	0	0
'LPLIPAL1G141pp'	0	0	0	0	0
'LPLIPAL1G160pp'	0	0	0	0	0
'LPLIPAL1G161pp'	0	0	0	0	0
'LPLIPAL1G180pp'	0	0	0	0	0
'LPLIPAL1G181pp'	0	0	0	0	0
'LPLIPAL2A120'	0	0	0	0	0
'LPLIPAL2A140'	0	0	0	0	0
'LPLIPAL2A141'	0	0	0	0	0
'LPLIPAL2A160'	0	0	0	0	0
'LPLIPAL2A161'	0	0	0	0	0
'LPLIPAL2A180'	0	0	0	0	0
'LPLIPAL2A181'	0	0	0	0	0
'LPLIPAL2ATE120'	0	0	0	0	0
'LPLIPAL2ATE140'	0	0	0	0	0
'LPLIPAL2ATE141'	0	0	0	0	0
'LPLIPAL2ATE160'	0	0	0	0	0
'LPLIPAL2ATE161'	0	0	0	0	0
'LPLIPAL2ATE180'	0	0	0	0	0
'LPLIPAL2ATE181'	0	0	0	0	0
'LPLIPAL2ATG120'	0	0	0	0	0
'LPLIPAL2ATG140'	0	0	0	0	0
'LPLIPAL2ATG141'	0	0	0	0	0
'LPLIPAL2ATG160'	0	0	0	0	0
'LPLIPAL2ATG161'	0	0	0	0	0
'LPLIPAL2ATG180'	0	0	0	0	0
'LPLIPAL2ATG181'	0	0	0	0	0
'LPLIPAL2E120'	0	0	0	0	0
'LPLIPAL2E140'	0	0	0	0	0
'LPLIPAL2E141'	0	0	0	0	0
'LPLIPAL2E160'	0	0	0	0	0
'LPLIPAL2E161'	0	0	0	0	0
'LPLIPAL2E180'	0	0	0	0	0
'LPLIPAL2E181'	0	0	0	0	0
'LPLIPAL2G120'	0	0	0	0	0
'LPLIPAL2G140'	0	0	0	0	0
'LPLIPAL2G141'	0	0	0	0	0
'LPLIPAL2G160'	0	0	0	0	0
'LPLIPAL2G161'	0	0	0	0	0
'LPLIPAL2G180'	0	0	0	0	0
'LPLIPAL2G181'	0	0	0	0	0
'LSERDHr'	0	0	0	0	0
'LYSDC'	0	0	0	0	0
'LYSTRS'	0	0	0	0	0
'LYSabcpp'	0	0	0	0	0
'LYSt2pp'	0	0	0	0	0
'LYSt3pp'	0	0	0	0	0
'LYStex'	0	0	0	0	0
'LYXI'	0	0	0	0	0
'LYXt2pp'	0	0	0	0	0
'LYXtex'	0	0	0	0	0
'L_LACD2'	0	0	0	0	0
'L_LACD3'	0	0	0	0	0
'L_LACt2rpp'	0	0	0	0	0
'L_LACtex'	0	0	0	0	0
'M1PD'	0	0	0	0	0
'MACPD'	0	0	0	0	0
'MALDDH'	0	0	0	0	0
'MALDt2_2pp'	0	0	0	0	0
'MALDtex'	0	0	0	0	0
'MALS'	0	0	0	0	0
'MALTATr'	0	0	0	0	0
'MALTHXabcpp'	0	0	0	0	0
'MALTHXtexi'	0	0	0	0	0
'MALTPTabcpp'	0	0	0	0	0
'MALTPTtexi'	0	0	0	0	0
'MALTTRabcpp'	0	0	0	0	0
'MALTTRtexi'	0	0	0	0	0
'MALTTTRabcpp'	0	0	0	0	0
'MALTTTRtexi'	0	0	0	0	0
'MALTabcpp'	0	0	0	0	0
'MALTptspp'	0	0	0	0	0
'MALTtexi'	0	0	0	0	0
'MALt2_2pp'	0	0	0	0	0
'MALt2_3pp'	0	0	0	0	0
'MALtex'	0	0	0	0	0
'MAN1PT2'	0	0	0	0	0
'MAN6PI'	0	0	0	0	0
'MAN6Pt6_2pp'	0	0	0	0	0
'MAN6Ptex'	0	0	0	0	0
'MANAO'	0	0	0	0	0
'MANGLYCptspp'	0	0	0	0	0
'MANGLYCtex'	0	0	0	0	0
'MANPGH'	0	0	0	0	0
'MANptspp'	0	0	0	0	0
'MANtex'	0	0	0	0	0
'MCITD'	0	0	0	0	0
'MCITL2'	0	0	0	0	0
'MCITS'	0	0	0	0	0
'MCOATA'	0.0981162	0.0410869	-0.177099	0.320818	-0.912373
'MCPST'	0	0	0	0	0
'MCTP1App'	0.0981162	0.0410869	-0.177099	0.320818	-0.912373
'MCTP1Bpp'	0	0	0	0	0
'MCTP2App'	0	0	0	0	0
'MDDCP1pp'	0	0	0	0	0
'MDDCP2pp'	0	0	0	0	0
'MDDCP3pp'	0	0	0	0	0
'MDDCP4pp'	0	0	0	0	0
'MDDCP5pp'	0	0	0	0	0
'MDDEP1pp'	0	0	0	0	0
'MDDEP2pp'	0	0	0	0	0
'MDDEP3pp'	0	0	0	0	0
'MDDEP4pp'	0	0	0	0	0
'MDH'	0.0981162	0.402706	-0.177099	0.320818	0.401645
'MDH2'	0	0	0	0	0
'MDH3'	0	0	0	0	0
'MDRPD'	0	0	0	0	0
'ME1'	0	0	0	0	0
'ME2'	0	0	0	0	0
'MECDPDH2'	0.0981162	0.0410869	-0.177099	0.320818	-0.934564
'MECDPS'	0.0981162	0.0410869	-0.177099	0.320818	-0.934564
'MELIBt2pp'	0	0	0	0	0
'MELIBt3ipp'	0	0	0	0	0
'MELIBtex'	0	0	0	0	0
'MEPCT'	0.0981162	0.0410869	-0.177099	0.320818	-0.934564
'METAT'	0.0981162	0.0410869	-0.177099	0.320818	-0.947424
'METDabcpp'	0	0	0	0	0
'METDtex'	0	0	0	0	0
'METOX1s'	0	0	0	0	0
'METOX2s'	0	0	0	0	0
'METS'	0.0981162	0.0410869	-0.177099	0.320818	-0.912373
'METSOX1abcpp'	0	0	0	0	0
'METSOX1tex'	0	0	0	0	0
'METSOX2abcpp'	0	0	0	0	0
'METSOX2tex'	0	0	0	0	0
'METSOXR1'	0	0	0	0	0
'METSOXR2'	0	0	0	0	0
'METTRS'	0	0	0	0	0
'METabcpp'	0	0	0	0	0
'METtex'	0	0	0	0	0
'MG2t3_2pp'	0.0981162	0.0410869	-0.177099	0.320818	-0.912373
'MG2tex'	0.0981162	0.0410869	-0.177099	0.320818	-0.912373
'MG2tpp'	0	0	0	0	0
'MG2uabcpp'	0	0	0	0	0
'MGSA'	0	0	0	0	0
'MI1PP'	0	0	0	0	0
'MICITD'	0	0	0	0	0
'MINOHPtexi'	0	0	0	0	0
'MLDCP1App'	0	0	0	0	0
'MLDCP1Bpp'	0	0	0	0	0
'MLDCP2App'	0	0	0	0	0
'MLDCP2Bpp'	0	0	0	0	0
'MLDCP3App'	0	0	0	0	0
'MLDEP1pp'	0	0	0	0	0
'MLDEP2pp'	0	0	0	0	0
'MLTG1'	0	0	0	0	0
'MLTG2'	0	0	0	0	0
'MLTG3'	0	0	0	0	0
'MLTG4'	0	0	0	0	0
'MLTG5'	0	0	0	0	0
'MLTGY1pp'	0	0	0	0	0
'MLTGY2pp'	0	0	0	0	0
'MLTGY3pp'	0	0	0	0	0
'MLTGY4pp'	0	0	0	0	0
'MLTP1'	0	0	0	0	0
'MLTP2'	0	0	0	0	0
'MLTP3'	0	0	0	0	0
'MMCD'	0	0	0	0	0
'MME'	0	0	0	0	0
'MMETt2pp'	0	0	0	0	0
'MMETtex'	0	0	0	0	0
'MMM2'	0	0	0	0	0
'MN2t3pp'	0	0	0	0	0
'MN2tpp'	0.0981162	0.0410869	-0.177099	0.320818	-0.912373
'MN6PP'	0	0	0	0	0
'MNLptspp'	0	0	0	0	0
'MNLtex'	0	0	0	0	0
'MNNH'	0	0	0	0	0
'MNt2pp'	0	0	0	0	0
'MNtex'	0.0981162	0.0410869	-0.177099	0.320818	-0.912373
'MOAT'	0.0981162	0.0410869	-0.177099	0.320818	-0.912373
'MOAT2'	0.0981162	0.0410869	-0.177099	0.320818	-0.912373
'MOAT3C'	0	0	0	0	0
'MOBDabcpp'	0.0981162	0.0410869	-0.177099	0.320818	-0.912373
'MOBDtex'	0.0981162	0.0410869	-0.177099	0.320818	-0.912373
'MOHMT'	0.0981162	0.0410869	-0.177099	0.320818	-0.912373
'MPTG'	0.0981162	0.0410869	-0.177099	0.320818	-0.912373
'MPTG2'	0	0	0	0	0
'MSO3abcpp'	0	0	0	0	0
'MSO3tex'	0	0	0	0	0
'MTAN'	0	0	0	0	0
'MTHFC'	0.0981162	0.0410869	-0.177099	0.320818	-0.912353
'MTHFD'	0.0981162	0.0410869	-0.177099	0.320818	-0.912353
'MTHFR2'	0.0981162	0.0410869	-0.177099	0.320818	-0.912373
'MTRI'	0	0	0	0	0
'MTRK'	0	0	0	0	0
'MTRPOX'	0	0	0	0	0
'N2Otex'	0	0	0	0	0
'N2Otpp'	0	0	0	0	0
'NACODA'	0	0	0	0	0
'NACtex'	0	0	0	0	0
'NACtpp'	0	0	0	0	0
'NADDP'	0	0	0	0	0
'NADH10'	0	0	0	0	0
'NADH16pp'	0	0	0	0	0
'NADH17pp'	0	0.39648	0	0	0
'NADH18pp'	0	0	0	0	0.39866
'NADH5'	0	0	0	0	0
'NADH9'	0	0	0	0	0
'NADK'	0.0981162	0.0410869	-0.177099	0.320818	-0.912373
'NADN'	0	0	0	0	0
'NADPHQR2'	0	0	0	0	0
'NADPHQR3'	0	0	0	0	0
'NADPHQR4'	0	0	0	0	0
'NADPPPS'	0	0	0	0	0
'NADS1'	0.0981162	0.0410869	-0.177099	0.320818	-0.912373
'NADTRHD'	0	0	-1	0	0
'NAMNPP'	0	0	0	0	0
'NAt3_1p5pp'	0	0	0	0	0
'NAt3_2pp'	0	0	0	0	0
'NAt3pp'	0	0	0	1000	0
'NAtex'	0	0	0	0	0
'NDPK1'	-5.63922e-05	-1.62632e-05	-0.00729681	-0.000116137	0.000116209
'NDPK2'	0.0981162	0.0410869	-0.177099	0.320818	-0.912373
'NDPK3'	0.0981162	0.0410869	-0.0325907	0.320818	-0.912717
'NDPK4'	0.0981162	0.0410869	-0.177099	0.320818	-0.912373
'NDPK5'	0	0.0410869	-0.177099	1000	-0.912373
'NDPK6'	0	0	0	0	0
'NDPK7'	0.0981162	0.0410869	-1	0.320818	-0.912373
'NDPK8'	0	0.0410869	-0.177099	-1	1000
'NH4tex'	0.0981162	0.0410869	-0.177099	0.320818	-0.91242
'NH4tpp'	0.0981162	0.0410869	-0.177099	0.320818	-0.91242
'NHFRBO'	0	0	0	0	0
'NI2abcpp'	0	0	0	0	0
'NI2t3pp'	0	0	0	0	0
'NI2tex'	0	0	0	0	0
'NI2tpp'	0	0	0	0	0
'NI2uabcpp'	0	0	0	0	0
'NMNAT'	0	0	0	0	0
'NMNDA'	0	0	0	0	0
'NMNN'	0	0	0	0	0
'NMNPtpp'	0	0	0	0	0
'NMNt7pp'	0	0	0	0	0
'NMNtex'	0	0	0	0	0
'NNAM'	0	0	0	0	0
'NNATr'	0.0981162	0.0410869	-0.177099	0.320818	-0.912373
'NNDMBRT'	0	0	0	0	0
'NNDPR'	0.0981162	0.0410869	-0.177099	0.320818	-0.912373
'NO2t2rpp'	0	0	0	0	0
'NO2tex'	0	0	0	0	0
'NO3R1bpp'	0	0	0	0	0
'NO3R1pp'	0	0	0	0	0
'NO3R2bpp'	0	0	0	0	0
'NO3R2pp'	0	0	0	0	0
'NO3t7pp'	0	0	0	0	0
'NO3tex'	0	0	0	0	0
'NODOx'	0	0	0	0	0
'NODOy'	0	0	0	0	0
'NOtex'	0	0	0	0	0
'NOtpp'	0	0	0	0	0
'NPHS'	0	0	0	0	0
'NTD1'	0	0	1000	0	0
'NTD10'	0	0	0	0	0
'NTD10pp'	0	0	0	0	0
'NTD11'	0	0	0	0	0
'NTD11pp'	0	0	0	0	0
'NTD12'	0	0	0	0	0
'NTD12pp'	0	0	0	0	0
'NTD1pp'	0	0	0	0	0
'NTD2'	0	0	0	0	0
'NTD2pp'	0	0	0	0	0
'NTD3'	0	0	0	0	0
'NTD3pp'	0	0	0	0	0
'NTD4'	0	0	0	0	0
'NTD4pp'	0	0	0	0	0
'NTD5'	0	0	0	0	0
'NTD5pp'	0	0	0	0	0
'NTD6'	0	0	-1	0	0
'NTD6pp'	0	0	0	0	0
'NTD7'	0	0	0	0	0
'NTD7pp'	0	0	0	0	0
'NTD8'	0	0	0	0	0
'NTD8pp'	0	0	0	0	0
'NTD9'	0	0	0	0	0
'NTD9pp'	0	0	0	0	0
'NTP1'	0	0	0	0	0
'NTP10'	0	0	0	0	0
'NTP11'	0	0	0	0	0
'NTP12'	0	0	0	0	0
'NTP3'	0	0	0	0	0
'NTP3pp'	0	0	0	0	0
'NTP5'	0	0	0	0	0
'NTPP1'	0	0	0	0	0
'NTPP10'	0	0	0	0	0
'NTPP11'	0	0	0	0	0
'NTPP2'	0	0	0	0	0
'NTPP3'	0	0	0	0	0
'NTPP4'	0	0	0	0	0
'NTPP5'	0	0	0	0	0
'NTPP6'	0	0	0	0	0
'NTPP7'	0	0	0	0	0
'NTPP8'	0	0	0	0	0
'NTPP9'	0	0	0	0	0
'NTPTP1'	0	0	0	0	0
'NTPTP2'	0	0	0	0	0
'NTRIR2x'	0	0	0	0	0
'NTRIR3pp'	0	0	0	0	0
'NTRIR4pp'	0	0	0	0	0
'O16A4COLIPAtex'	0	0	0	0	0
'O16A4Lpp'	0	0	0	0	0
'O16AP1pp'	0	0	0	0	0
'O16AP2pp'	0	0	0	0	0
'O16AP3pp'	0	0	0	0	0
'O16AT'	0	0	0	0	0
'O16AUNDtpp'	0	0	0	0	0
'O16GALFT'	0	0	0	0	0
'O16GLCT1'	0	0	0	0	0
'O16GLCT2'	0	0	0	0	0
'O2Stex'	0	0	0	0	0
'O2tex'	0	0	0	0	0
'O2tpp'	0	0	0	0	0
'OAADC'	0	0	0	0	0
'OBTFL'	0	0	0	0	0
'OCBT'	0.0981162	0.0410869	-0.177099	0.320818	-0.912373
'OCDCAtexi'	0	0	0	0	0
'OCDCEAtexi'	0	0	0	0	0
'OCTAtex'	0	0	0	0	0
'OCTDPS'	0.0981162	0.0410869	-0.177099	0.320818	-0.912373
'ODECOAI'	0	0	0	0	0
'OHPBAT'	0.0981162	0.0410869	-0.177099	0.320818	-1
'OHPHM'	0	0	0	0	0
'OMBZLM'	0	0	0	0	0
'OMCDC'	0.0981162	0.0410869	-0.177099	0.320818	-0.912373
'OMMBLHX'	0	0	0	0	0
'OMMBLHX3'	0	0	0	0	0
'OMPDC'	0.0981162	0.0410869	-0.177099	0.320818	-0.912373
'OMPHHX'	0	0	0	0	0
'OMPHHX3'	0	0	0	0	0
'OP4ENH'	0	0	0	0	0
'OPHBDC'	0.0981162	0.0410869	-0.177099	0.320818	-0.912373
'OPHHX'	0	0	0	0	0
'OPHHX3'	0.0981162	0.0410869	-0.177099	0.320818	-0.912373
'ORNDC'	0	0	0	0	0
'ORNabcpp'	0	0	0	0	0
'ORNtex'	0	0	0	0	0
'OROTt2_2pp'	0	0	0	0	0
'OROTtex'	0	0	0	0	0
'ORPT'	0.0981162	0.0410869	-0.177099	0.320818	-0.912373
'OXAMTC'	0	0	0	0	0
'OXGDC2'	0	0	0	0	0
'P5CD'	0	0	0	0	0
'P5CR'	0.0981162	0.0410869	-0.177099	0.320818	-0.912373
'PA120abcpp'	0	0	0	0	0
'PA140abcpp'	0	0	0	0	0
'PA141abcpp'	0	0	0	0	0
'PA160abcpp'	0	0	0	0	0
'PA161abcpp'	0	0	0	0	0
'PA180abcpp'	0	0	0	0	0
'PA181abcpp'	0	0	0	0	0
'PACALDt2rpp'	0	0	0	0	0
'PACALDtex'	0	0	0	0	0
'PACCOAL'	0	0	0	0	0
'PANTS'	0.0981162	0.0410869	-0.177099	0.320818	-0.912373
'PAPA120'	0	0	0	0	0
'PAPA120pp'	0	0	0	0	0
'PAPA140'	0	0	0	0	0
'PAPA140pp'	0	0	0	0	0
'PAPA141'	0	0	0	0	0
'PAPA141pp'	0	0	0	0	0
'PAPA160'	0	0	0	0	0
'PAPA160pp'	0	0	0	0	0
'PAPA161'	0	0	0	0	0
'PAPA161pp'	0	0	0	0	0
'PAPA180'	0	0	0	0	0
'PAPA180pp'	0	0	0	0	0
'PAPA181'	0	0	0	0	0
'PAPA181pp'	0	0	0	0	0
'PAPPT3'	0.0981162	0.0410869	-0.177099	0.320818	-0.912373
'PAPSR'	0.0981162	0.0410869	-0.177099	0.320818	-0.912452
'PAPSR2'	0	0	0	0	0
'PDE1'	0	0	0	0	0
'PDH'	0	-0.171055	-0.25331	-1	-0.741627
'PDX5PO2'	0.0981162	0.0410869	-0.177099	0.320818	-1
'PDX5POi'	0	0	0	0	0
'PDX5PS'	0.0981162	0.0410869	-0.177099	0.320818	-1
'PDXPP'	0	0	0	0	0
'PE120abcpp'	0	0	0	0	0
'PE140abcpp'	0	0	0	0	0
'PE141abcpp'	0	0	0	0	0
'PE160abcpp'	0.0981162	0.0410869	-0.177099	0.320818	-0.912373
'PE161abcpp'	0.0981162	0.0410869	-0.177099	0.320818	-0.912373
'PE180abcpp'	0	0	0	0	0
'PE181abcpp'	0	0	0	0	0
'PEAMNOpp'	0	0	0	0	0
'PEAMNtex'	0	0	0	0	0
'PERD'	0.0981162	0.0410869	-0.177099	0.320818	-1
'PETNT161pp'	0	0	0	0	0
'PETNT181pp'	0	0	0	0	0
'PFK'	0.0981162	0.342555	-0.177099	0.320818	0.0128444
'PFK_2'	0	0	0	0	0
'PFL'	-0.0113231	0	0	6.44282	0
'PG120abcpp'	0	0	0	0	0
'PG140abcpp'	0	0	0	0	0
'PG141abcpp'	0	0	0	0	0
'PG160abcpp'	0	0	0	0	0
'PG161abcpp'	0	0	0	0	0
'PG180abcpp'	0	0	0	0	0
'PG181abcpp'	0	0	0	0	0
'PGAMT'	0.0981162	0.0410869	-0.177099	0.320818	-0.912373
'PGCD'	0.0981162	0.0410869	-0.177099	0.320818	-0.912401
'PGI'	0	-0.00433398	30.56	-0.0150783	0.0289034
'PGK'	-0.00225924	-0.00133831	0.00174029	-0.00722237	0.0093578
'PGL'	0	0.0410869	-0.505339	0.152278	-0.912418
'PGLYCP'	0	0	0	0	0
'PGM'	-0.00388949	-0.00183513	0.00394321	-0.0107123	0.0127292
'PGMT'	0	0	0	0	0
'PGP120abcpp'	0	0	0	0	0
'PGP140abcpp'	0	0	0	0	0
'PGP141abcpp'	0	0	0	0	0
'PGP160abcpp'	0	0	0	0	0
'PGP161abcpp'	0	0	0	0	0
'PGP180abcpp'	0	0	0	0	0
'PGP181abcpp'	0	0	0	0	0
'PGPP120'	0	0	0	0	0
'PGPP120pp'	0	0	0	0	0
'PGPP140'	0	0	0	0	0
'PGPP140pp'	0	0	0	0	0
'PGPP141'	0	0	0	0	0
'PGPP141pp'	0	0	0	0	0
'PGPP160'	0	0	0	0	0
'PGPP160pp'	0	0	0	0	0
'PGPP161'	0	0	0	0	0
'PGPP161pp'	0	0	0	0	0
'PGPP180'	0	0	0	0	0
'PGPP180pp'	0	0	0	0	0
'PGPP181'	0	0	0	0	0
'PGPP181pp'	0	0	0	0	0
'PGSA120'	0	0	0	0	0
'PGSA140'	0	0	0	0	0
'PGSA141'	0	0	0	0	0
'PGSA160'	0	0	0	0	0
'PGSA161'	0	0	0	0	0
'PGSA180'	0	0	0	0	0
'PGSA181'	0	0	0	0	0
'PHEMEabcpp'	0	0	0	0	0
'PHEMEtiex'	0	0	0	0	0
'PHETA1'	0.0981162	0.0410869	-0.177099	0.320818	-0.912373
'PHETRS'	0	0	0	0	0
'PHEt2rpp'	0	0	0	0	0
'PHEtex'	0	0	0	0	0
'PHYTSpp'	0	0	0	0	0
'PIt2rpp'	0.0981162	0.0410869	-0.177099	0.320818	-0.912479
'PItex'	0.0981162	0.0410869	-0.177099	0.320818	-0.912479
'PIuabcpp'	0	0	0	0	0
'PLIPA1A120pp'	0	0	0	0	0
'PLIPA1A140pp'	0	0	0	0	0
'PLIPA1A141pp'	0	0	0	0	0
'PLIPA1A160pp'	0	0	0	0	0
'PLIPA1A161pp'	0	0	0	0	0
'PLIPA1A180pp'	0	0	0	0	0
'PLIPA1A181pp'	0	0	0	0	0
'PLIPA1E120pp'	0	0	0	0	0
'PLIPA1E140pp'	0	0	0	0	0
'PLIPA1E141pp'	0	0	0	0	0
'PLIPA1E160pp'	0	0	0	0	0
'PLIPA1E161pp'	0	0	0	0	0
'PLIPA1E180pp'	0	0	0	0	0
'PLIPA1E181pp'	0	0	0	0	0
'PLIPA1G120pp'	0	0	0	0	0
'PLIPA1G140pp'	0	0	0	0	0
'PLIPA1G141pp'	0	0	0	0	0
'PLIPA1G160pp'	0	0	0	0	0
'PLIPA1G161pp'	0	0	0	0	0
'PLIPA1G180pp'	0	0	0	0	0
'PLIPA1G181pp'	0	0	0	0	0
'PLIPA2A120pp'	0	0	0	0	0
'PLIPA2A140pp'	0	0	0	0	0
'PLIPA2A141pp'	0	0	0	0	0
'PLIPA2A160pp'	0	0	0	0	0
'PLIPA2A161pp'	0	0	0	0	0
'PLIPA2A180pp'	0	0	0	0	0
'PLIPA2A181pp'	0	0	0	0	0
'PLIPA2E120pp'	0	0	0	0	0
'PLIPA2E140pp'	0	0	0	0	0
'PLIPA2E141pp'	0	0	0	0	0
'PLIPA2E160pp'	0	0	0	0	0
'PLIPA2E161pp'	0	0	0	0	0
'PLIPA2E180pp'	0	0	0	0	0
'PLIPA2E181pp'	0	0	0	0	0
'PLIPA2G120pp'	0	0	0	0	0
[truncated: 384 more rows]

## Sheet: Yield - Total Incoming Carbon
Product Yield (Total Carbon), Enhanced							Product Yield (substrate), Enhanced
		Succinate	1,4-Butanediol	n-Butanol	Ethanol				Succinate	1,4-Butanediol	n-Butanol	Ethanol
	Pyruvate							Pyruvate
	Gluconate							Gluconate
	Glucose	0.238927						Glucose	0.305225
	Xylose	0.229733						Xylose	0.283317
	Sorbitol			0.163354				Sorbitol			0.166894
	Glycerol		0.171083	0.179267				Glycerol		0.175646	0.188529
	Matlose	0.237729
Product Yield (Total Carbon), No EE							Product Yield (substrate), No EE
		Succinate	1,4-Butanediol	n-Butanol	Ethanol				Succinate	1,4-Butanediol	n-Butanol	Ethanol
	Pyruvate							Pyruvate
	Gluconate							Gluconate
	Glucose	0.197201						Glucose	0.218446
	Xylose	0.198662						Xylose	0.220414
	Sorbitol			0.15189				Sorbitol			0.15189
	Glycerol		0.140297	0.158886				Glycerol		0.140297	0.159416
	Matlose	0.196589
